# Supplementary material for: Association of microsatellite pairs with segmental duplications in insect genomes
Source: BMC Genomics. 2013 Dec 21;14:907. doi: 10.1186/1471-2164-14-907 (PMC3878106; doi:10.1186/1471-2164-14-907)
Supplement: Additional file 2 — List of rMPs in D. melanogaster (rMPs with at least 5 copies are listed). [file 1471-2164-14-907-S2.xlsx]

## Sheet: Sheet1
List of rMPs in D. melanogaster. The rMPs with at least 5 copies are listed here.
rMP family	copy#	rMP motifs & inter-SSR distance	Location in genome
1	1.1	(T)n__234 bp__(TTACT)n	Uextra: 4128081..4128379
	1.2	(T)n__234 bp__(TTACT)n	40000 AM: 1349663..1349982
	1.3	(T)n__234 bp__(TTACT)n	40000 AM: 1349151..1349470
	1.4	(T)n__234 bp__(TTACT)n	40000 AM: 1336216..1336535
	1.5	(T)n__234 bp__(TTACT)n	U: 9288558..9288865
	1.6	(T)n__234 bp__(TTACT)n	U: 7531048..7531365
	1.7	(T)n__234 bp__(TTACT)n	40000 AM: 1336845..1337160
2	2.1	(TTTA)n__54 bp__(ATT)n	Uextra: 6190121..6190213
	2.2	(TTTA)n__54 bp__(ATT)n	Uextra: 3333871..3333963
	2.3	(TTTA)n__54 bp__(ATT)n	Uextra: 26373239..26373331
	2.4	(TTTA)n__54 bp__(ATT)n	2RHet: 1633214..1633306
	2.5	(TTTA)n__54 bp__(ATT)n	2L: 22658977..22659069
3	3.1	(TTTA)n__1231 bp__(ATA)n	XHet: 91064..92441
	3.2	(TTTA)n__1231 bp__(ATA)n	XHet: 120493..121870
	3.3	(TTTA)n__1231 bp__(ATA)n	XHet: 114608..115985
	3.4	(TTTA)n__1231 bp__(ATA)n	XHet: 108723..110100
	3.5	(TTTA)n__1231 bp__(ATA)n	XHet: 102838..104215
4	4.1	(TTTAA)n__256 bp__(ATGTAT)n	Uextra: 8889649..8889973
	4.2	(TTTAA)n__256 bp__(ATGTAT)n	Uextra: 4041906..4042230
	4.3	(TTTAA)n__256 bp__(ATGTAT)n	Uextra: 3615731..3616037
	4.4	(TTTAA)n__256 bp__(ATGTAT)n	Uextra: 15770162..15770468
	4.5	(TTTAA)n__256 bp__(ATGTAT)n	Uextra: 14627010..14627316
	4.6	(TTTAA)n__256 bp__(ATGTAT)n	U: 1580284..1580590
	4.7	(TTTAA)n__256 bp__(ATGTAT)n	3RHet: 1661752..1662058
	4.8	(TTTAA)n__256 bp__(ATGTAT)n	3RHet: 1436562..1436868
5	5.1	(T)n__568 bp__(TTA)n	X: 11162794..11163402
	5.2	(T)n__568 bp__(TTA)n	2R: 3027626..3028233
	5.3	(T)n__568 bp__(TTA)n	2L: 14466198..14466805
	5.4	(T)n__568 bp__(TTA)n	X: 21841869..21842475
	5.5	(T)n__568 bp__(TTA)n	3R: 585642..586247
	5.6	(T)n__568 bp__(TTA)n	2RHet: 1082704..1083308
	5.7	(T)n__568 bp__(TTA)n	3LHet: 2449709..2450306
6	6.1	(TTAT)n__8 bp__(TTA)n	Uextra: 330265..330333
	6.2	(TTAT)n__8 bp__(TTA)n	Uextra: 27670791..27670862
	6.3	(TTAT)n__8 bp__(TTA)n	Uextra: 16982014..16982085
	6.4	(TTAT)n__8 bp__(TTA)n	Uextra: 14512519..14512590
	6.5	(TTAT)n__8 bp__(TTA)n	Uextra: 10694505..10694576
	6.6	(TTAT)n__8 bp__(TTA)n	U: 9891206..9891277
	6.7	(TTAT)n__8 bp__(TTA)n	3RHet: 64902..64970
7	7.1	(TTAT)n__7 bp__(TTA)n	Uextra: 6297743..6297820
	7.2	(TTAT)n__7 bp__(TTA)n	U: 1305926..1306003
	7.3	(TTAT)n__7 bp__(TTA)n	X: 3653888..3653958
	7.4	(TTAT)n__7 bp__(TTA)n	3L: 11263394..11263464
	7.5	(TTAT)n__7 bp__(TTA)n	U: 9738140..9738207
8	8.1	(TTAT)n__6 bp__(TTA)n	3R: 833750..833821
	8.2	(TTAT)n__6 bp__(TTA)n	Uextra: 13098229..13098299
	8.3	(TTAT)n__6 bp__(TTA)n	2R: 1796098..1796168
	8.4	(TTAT)n__6 bp__(TTA)n	U: 7903638..7903707
	8.5	(TTAT)n__6 bp__(TTA)n	Uextra: 27309698..27309755
9	9.1	(TTA)n__5 bp__(TTA)n	Uextra: 5385355..5385459
	9.2	(TTA)n__5 bp__(TTA)n	Uextra: 5150434..5150538
	9.3	(TTA)n__5 bp__(TTA)n	Uextra: 2537786..2537890
	9.4	(TTA)n__5 bp__(TTA)n	3RHet: 1287751..1287855
	9.5	(TTA)n__5 bp__(TTA)n	3RHet: 1283140..1283244
10	10.1	(TTA)n__7 bp__(T)n	Uextra: 6297780..6297855
	10.2	(TTA)n__7 bp__(T)n	U: 1305963..1306038
	10.3	(TTA)n__7 bp__(T)n	2R: 1796131..1796212
	10.4	(TTA)n__7 bp__(T)n	Uextra: 27670825..27670901
	10.5	(TTA)n__7 bp__(T)n	Uextra: 10694539..10694615
	10.6	(TTA)n__7 bp__(T)n	3L: 11263427..11263500
	10.7	(TTA)n__7 bp__(T)n	X: 3653921..3653993
	10.8	(TTA)n__7 bp__(T)n	Uextra: 21959076..21959143
	10.9	(TTA)n__7 bp__(T)n	U: 245755..245821
	10.1	(TTA)n__7 bp__(T)n	Uextra: 1625538..1625603
	10.11	(TTA)n__7 bp__(T)n	Uextra: 27309721..27309784
	10.12	(TTA)n__7 bp__(T)n	3RHet: 64936..64999
	10.13	(TTA)n__7 bp__(T)n	U: 9738173..9738235
	10.14	(TTA)n__7 bp__(T)n	Uextra: 25151639..25151700
	10.15	(TTA)n__7 bp__(T)n	Uextra: 23350937..23350998
	10.16	(TTA)n__7 bp__(T)n	3L: 23824233..23824294
	10.17	(TTA)n__7 bp__(T)n	Uextra: 25018938..25018998
	10.18	(TTA)n__7 bp__(T)n	Uextra: 8629056..8629114
11	11.1	(T)n__68 bp__(T)n	2L: 11541214..11541354
	11.2	(T)n__68 bp__(T)n	2R: 15808092..15808203
	11.3	(T)n__68 bp__(T)n	3RHet: 2053734..2053839
	11.4	(T)n__68 bp__(T)n	2R: 193397..193506
	11.5	(T)n__68 bp__(T)n	2R: 10908702..10908826
	11.6	(T)n__68 bp__(T)n	Uextra: 14572568..14572669
	11.7	(T)n__68 bp__(T)n	X: 21563494..21563594
12	12.1	(T)n__171 bp__(T)n	Uextra: 20131476..20131700
	12.2	(T)n__171 bp__(T)n	Uextra: 25949427..25949646
	12.3	(T)n__171 bp__(T)n	3L: 11263471..11263689
	12.4	(T)n__171 bp__(T)n	X: 3653965..3654181
	12.5	(T)n__171 bp__(T)n	Uextra: 16982112..16982316
13	13.1	(T)n__105 bp__(T)n	U: 1539583..1539756
	13.2	(T)n__105 bp__(T)n	Uextra: 3269019..3269180
	13.3	(T)n__105 bp__(T)n	Uextra: 28276915..28277065
	13.4	(T)n__105 bp__(T)n	Uextra: 28153676..28153821
	13.5	(T)n__105 bp__(T)n	Uextra: 25664043..25664186
14	14.1	(TG)n__250 bp__(TG)n	X: 4820807..4821097
	14.2	(TG)n__250 bp__(TG)n	X: 4820537..4820827
	14.3	(TG)n__250 bp__(TG)n	X: 4820267..4820557
	14.4	(TG)n__250 bp__(TG)n	X: 4819997..4820287
	14.5	(TG)n__250 bp__(TG)n	X: 4819727..4820017
	14.6	(TG)n__250 bp__(TG)n	X: 4819457..4819747
	14.7	(TG)n__250 bp__(TG)n	X: 4816936..4817226
	14.8	(TG)n__250 bp__(TG)n	Uextra: 24693838..24694128
	14.9	(TG)n__250 bp__(TG)n	Uextra: 22307076..22307366
15	15.1	(TGT)n__1 bp__(CTG)n	X: 7583079..7583170
	15.2	(TGT)n__1 bp__(CTG)n	3L: 14744689..14744732
	15.3	(TGT)n__1 bp__(CTG)n	3L: 14744575..14744612
	15.4	(TGT)n__1 bp__(CTG)n	2L: 3353078..3353114
	15.5	(TGT)n__1 bp__(CTG)n	2L: 1128279..1128310
16	16.1	(TG)n__38 bp__(TA)n	Uextra: 20464101..20464220
	16.2	(TG)n__38 bp__(TA)n	Uextra: 2553810..2553922
	16.3	(TG)n__38 bp__(TA)n	U: 7881860..7881947
	16.4	(TG)n__38 bp__(TA)n	Uextra: 26306113..26306192
	16.5	(TG)n__38 bp__(TA)n	YHet: 339167..339243
	16.6	(TG)n__38 bp__(TA)n	U: 6988209..6988285
	16.7	(TG)n__38 bp__(TA)n	Uextra: 9849717..9849786
	16.8	(TG)n__38 bp__(TA)n	3LHet: 1738456..1738525
	16.9	(TG)n__38 bp__(TA)n	3LHet: 1031414..1031483
17	17.1	(TGC)n__1 bp__(TTG)n	3L: 14018828..14018877
	17.2	(TGC)n__1 bp__(TTG)n	2L: 11035637..11035694
	17.3	(TGC)n__1 bp__(TTG)n	3L: 14020799..14020872
	17.4	(TGC)n__1 bp__(TTG)n	3L: 11535681..11535716
	17.5	(TGC)n__1 bp__(TTG)n	2R: 9070619..9070653
	17.6	(TGC)n__1 bp__(TTG)n	2L: 10841773..10841851
	17.7	(TGC)n__1 bp__(TTG)n	X: 5431767..5431822
	17.8	(TGC)n__1 bp__(TTG)n	3L: 14017899..14017936
18	18.1	(TGCTGG)n__779 bp__(CATAAA)n	3L: 19820055..19820872
	18.2	(TGCTGG)n__779 bp__(CATAAA)n	3L: 17516744..17517561
	18.3	(TGCTGG)n__779 bp__(CATAAA)n	2RHet: 2582615..2583432
	18.4	(TGCTGG)n__779 bp__(CATAAA)n	2R: 20541775..20542592
	18.5	(TGCTGG)n__779 bp__(CATAAA)n	2R: 19423779..19424596
19	19.1	(TGC)n__65 bp__(T)n	3L: 19849614..19849808
	19.2	(TGC)n__65 bp__(T)n	Uextra: 28463963..28464152
	19.3	(TGC)n__65 bp__(T)n	Uextra: 6247504..6247688
	19.4	(TGC)n__65 bp__(T)n	3L: 13812292..13812471
	19.5	(TGC)n__65 bp__(T)n	2R: 6905332..6905511
	19.6	(TGC)n__65 bp__(T)n	X: 3395126..3395301
	19.7	(TGC)n__65 bp__(T)n	2R: 14257601..14257775
	19.8	(TGC)n__65 bp__(T)n	2R: 6072397..6072569
	19.9	(TGC)n__65 bp__(T)n	X: 1639156..1639325
	19.1	(TGC)n__65 bp__(T)n	2L: 21989695..21989864
	19.11	(TGC)n__65 bp__(T)n	2L: 14650583..14650751
	19.12	(TGC)n__65 bp__(T)n	X: 3120537..3120704
	19.13	(TGC)n__65 bp__(T)n	Uextra: 9318227..9318394
	19.14	(TGC)n__65 bp__(T)n	3L: 5042160..5042327
	19.15	(TGC)n__65 bp__(T)n	2R: 3103944..3104110
	19.16	(TGC)n__65 bp__(T)n	X: 18858618..18858783
	19.17	(TGC)n__65 bp__(T)n	Uextra: 4548801..4548966
	19.18	(TGC)n__65 bp__(T)n	Uextra: 3137836..3138001
	19.19	(TGC)n__65 bp__(T)n	3R: 4435494..4435659
	19.2	(TGC)n__65 bp__(T)n	2R: 9988946..9989111
	19.21	(TGC)n__65 bp__(T)n	2L: 9006642..9006807
	19.22	(TGC)n__65 bp__(T)n	2L: 22506340..22506505
	19.23	(TGC)n__65 bp__(T)n	2L: 21569079..21569244
	19.24	(TGC)n__65 bp__(T)n	2L: 2108377..2108542
	19.25	(TGC)n__65 bp__(T)n	2L: 13861086..13861251
	19.26	(TGC)n__65 bp__(T)n	X: 4890144..4890308
	19.27	(TGC)n__65 bp__(T)n	X: 21420671..21420835
	19.28	(TGC)n__65 bp__(T)n	X: 10584073..10584237
	19.29	(TGC)n__65 bp__(T)n	Uextra: 9427871..9428035
	19.3	(TGC)n__65 bp__(T)n	Uextra: 7464934..7465098
	19.31	(TGC)n__65 bp__(T)n	3R: 18073226..18073390
	19.32	(TGC)n__65 bp__(T)n	Uextra: 10422087..10422241
	19.33	(TGC)n__65 bp__(T)n	2L: 19711538..19711691
	19.34	(TGC)n__65 bp__(T)n	2L: 694932..695075
	19.35	(TGC)n__65 bp__(T)n	2L: 5835592..5835733
	19.36	(TGC)n__65 bp__(T)n	Uextra: 11960182..11960322
	19.37	(TGC)n__65 bp__(T)n	Uextra: 10242093..10242282
	19.38	(TGC)n__65 bp__(T)n	3L: 18773117..18773306
20	20.1	(T)n__164 bp__(GCT)n	Uextra: 26965205..26965417
	20.2	(T)n__164 bp__(GCT)n	Uextra: 28774411..28774621
	20.3	(T)n__164 bp__(GCT)n	2L: 12564387..12564594
	20.4	(T)n__164 bp__(GCT)n	X: 2510475..2510681
	20.5	(T)n__164 bp__(GCT)n	Uextra: 24637688..24637891
	20.6	(T)n__164 bp__(GCT)n	3R: 4399779..4399982
	20.7	(T)n__164 bp__(GCT)n	2L: 6997494..6997697
	20.8	(T)n__164 bp__(GCT)n	Uextra: 24741204..24741406
	20.9	(T)n__164 bp__(GCT)n	2R: 9995245..9995447
	20.1	(T)n__164 bp__(GCT)n	X: 12830670..12830871
	20.11	(T)n__164 bp__(GCT)n	Uextra: 23104397..23104598
21	21.1	(TGAGA)n__1 bp__(AGAGA)n	Uextra: 28388820..28389149
	21.2	(TGAGA)n__1 bp__(AGAGA)n	Uextra: 28901224..28901342
	21.3	(TGAGA)n__1 bp__(AGAGA)n	Uextra: 28954690..28954779
	21.4	(TGAGA)n__1 bp__(AGAGA)n	Uextra: 28106909..28107362
	21.5	(TGAGA)n__1 bp__(AGAGA)n	Uextra: 28325399..28325796
	21.6	(TGAGA)n__1 bp__(AGAGA)n	Uextra: 27909455..27909739
	21.7	(TGAGA)n__1 bp__(AGAGA)n	Uextra: 28597201..28597514
22	22.1	(TGACA)n__1 bp__(AGACA)n	U: 6661199..6661428
	22.2	(TGACA)n__1 bp__(AGACA)n	Uextra: 27819250..27819483
	22.3	(TGACA)n__1 bp__(AGACA)n	U: 6661124..6661198
	22.4	(TGACA)n__1 bp__(AGACA)n	U: 6661429..6661548
	22.5	(TGACA)n__1 bp__(AGACA)n	Uextra: 25848665..25849003
23	23.1	(TCTTA)n__1 bp__(CTCTT)n	Uextra: 8171245..8171363
	23.2	(TCTTA)n__1 bp__(CTCTT)n	Uextra: 28757234..28757312
	23.3	(TCTTA)n__1 bp__(CTCTT)n	Uextra: 20495772..20496087
	23.4	(TCTTA)n__1 bp__(CTCTT)n	Uextra: 8171395..8171669
	23.5	(TCTTA)n__1 bp__(CTCTT)n	Uextra: 28731454..28731548
	23.6	(TCTTA)n__1 bp__(CTCTT)n	Uextra: 4710129..4710187
	23.7	(TCTTA)n__1 bp__(CTCTT)n	Uextra: 28562518..28562706
	23.8	(TCTTA)n__1 bp__(CTCTT)n	Uextra: 19268117..19268258
24	24.1	(TCTCT)n__1 bp__(ATCTC)n	Uextra: 28342075..28342251
	24.2	(TCTCT)n__1 bp__(ATCTC)n	Uextra: 5349591..5350272
	24.3	(TCTCT)n__1 bp__(ATCTC)n	Uextra: 28912283..28912363
	24.4	(TCTCT)n__1 bp__(ATCTC)n	Uextra: 28868939..28869193
	24.5	(TCTCT)n__1 bp__(ATCTC)n	Uextra: 28809458..28809620
25	25.1	(TC)n__263 bp__(CT)n	Uextra: 18077284..18077596
	25.2	(TC)n__263 bp__(CT)n	Uextra: 2671364..2671686
	25.3	(TC)n__263 bp__(CT)n	Uextra: 9491884..9492186
	25.4	(TC)n__263 bp__(CT)n	Uextra: 6327188..6327490
	25.5	(TC)n__263 bp__(CT)n	Uextra: 4777755..4778057
	25.6	(TC)n__263 bp__(CT)n	Uextra: 21682547..21682849
	25.7	(TC)n__263 bp__(CT)n	Uextra: 20891572..20891874
	25.8	(TC)n__263 bp__(CT)n	Uextra: 13893177..13893479
	25.9	(TC)n__263 bp__(CT)n	Uextra: 11073169..11073471
	25.1	(TC)n__263 bp__(CT)n	U: 6478457..6478759
	25.11	(TC)n__263 bp__(CT)n	Uextra: 26405589..26405903
	25.12	(TC)n__263 bp__(CT)n	Uextra: 20967886..20968200
	25.13	(TC)n__263 bp__(CT)n	Uextra: 23452230..23452530
	25.14	(TC)n__263 bp__(CT)n	Uextra: 11623166..11623466
26	26.1	(TC)n__1190 bp__(ATTT)n	2L: 21534562..21535800
	26.2	(TC)n__1190 bp__(ATTT)n	2L: 21514988..21516226
	26.3	(TC)n__1190 bp__(ATTT)n	2L: 21509944..21511182
	26.4	(TC)n__1190 bp__(ATTT)n	2L: 21504899..21506137
	26.5	(TC)n__1190 bp__(ATTT)n	2L: 21494801..21496039
	26.6	(TC)n__1190 bp__(ATTT)n	2L: 21489756..21490994
	26.7	(TC)n__1190 bp__(ATTT)n	2L: 21541081..21542317
27	27.1	(TC)n__1188 bp__(ATTT)n	2L: 21430179..21431417
	27.2	(TC)n__1188 bp__(ATTT)n	2L: 21479566..21480798
	27.3	(TC)n__1188 bp__(ATTT)n	2L: 21474523..21475755
	27.4	(TC)n__1188 bp__(ATTT)n	2L: 21469480..21470712
	27.5	(TC)n__1188 bp__(ATTT)n	2L: 21464437..21465669
28	28.1	(TATT)n__4855 bp__(TATT)n	3RHet: 2449087..2453972
	28.2	(TATT)n__4855 bp__(TATT)n	3LHet: 666831..671716
	28.3	(TATT)n__4855 bp__(TATT)n	2R: 4758..9643
	28.4	(TATT)n__4855 bp__(TATT)n	2R: 13124297..13129182
	28.5	(TATT)n__4855 bp__(TATT)n	2L: 8013897..8018782
29	29.1	(TATTG)n__28 bp__(TATTG)n	Uextra: 23498397..23498459
	29.2	(TATTG)n__28 bp__(TATTG)n	Uextra: 23498352..23498414
	29.3	(TATTG)n__28 bp__(TATTG)n	Uextra: 23096298..23096360
	29.4	(TATTG)n__28 bp__(TATTG)n	Uextra: 12190032..12190094
	29.5	(TATTG)n__28 bp__(TATTG)n	2R: 10784567..10784629
30	30.1	(TATTC)n__19 bp__(TATTC)n	Uextra: 9391819..9392168
	30.2	(TATTC)n__19 bp__(TATTC)n	Uextra: 27636456..27636733
	30.3	(TATTC)n__19 bp__(TATTC)n	U: 7945575..7945959
	30.4	(TATTC)n__19 bp__(TATTC)n	Uextra: 27636510..27636966
	30.5	(TATTC)n__19 bp__(TATTC)n	Uextra: 22833097..22833366
	30.6	(TATTC)n__19 bp__(TATTC)n	U: 7947323..7947540
	30.7	(TATTC)n__19 bp__(TATTC)n	U: 7946245..7946444
	30.8	(TATTC)n__19 bp__(TATTC)n	Uextra: 13172973..13173145
	30.9	(TATTC)n__19 bp__(TATTC)n	Uextra: 9391693..9391874
31	31.1	(TATTC)n__39 bp__(TATTA)n	U: 7946080..7946229
	31.2	(TATTC)n__39 bp__(TATTA)n	U: 6630701..6630825
	31.3	(TATTC)n__39 bp__(TATTA)n	Uextra: 13172818..13172957
	31.4	(TATTC)n__39 bp__(TATTA)n	U: 6632815..6633034
	31.5	(TATTC)n__39 bp__(TATTA)n	U: 7670308..7670496
32	32.1	(TATTA)n__1 bp__(TATTC)n	Uextra: 6949565..6949682
	32.2	(TATTA)n__1 bp__(TATTC)n	U: 7947231..7947302
	32.3	(TATTA)n__1 bp__(TATTC)n	Uextra: 26656477..26656711
	32.4	(TATTA)n__1 bp__(TATTC)n	Uextra: 22833058..22833292
	32.5	(TATTA)n__1 bp__(TATTC)n	Uextra: 9392323..9392463
	32.6	(TATTA)n__1 bp__(TATTC)n	Uextra: 6949235..6949546
33	33.1	(TATTA)n__1 bp__(CTATT)n	Uextra: 26656346..26656438
	33.2	(TATTA)n__1 bp__(CTATT)n	U: 7947100..7947192
	33.3	(TATTA)n__1 bp__(CTATT)n	Uextra: 9392197..9392284
	33.4	(TATTA)n__1 bp__(CTATT)n	Uextra: 24875793..24875880
	33.5	(TATTA)n__1 bp__(CTATT)n	U: 6633332..6633419
	33.6	(TATTA)n__1 bp__(CTATT)n	U: 6630443..6630505
	33.7	(TATTA)n__1 bp__(CTATT)n	U: 7671198..7671241
	33.8	(TATTA)n__1 bp__(CTATT)n	U: 6631118..6631364
	33.9	(TATTA)n__1 bp__(CTATT)n	Uextra: 27168584..27168785
34	34.1	(T)n__1 bp__(ATT)n	3L: 23071593..23071643
	34.2	(T)n__1 bp__(ATT)n	Uextra: 7902793..7902842
	34.3	(T)n__1 bp__(ATT)n	Uextra: 5327444..5327493
	34.4	(T)n__1 bp__(ATT)n	U: 9535005..9535054
	34.5	(T)n__1 bp__(ATT)n	2RHet: 1470683..1470732
35	35.1	(TAGA)n__1 bp__(CGAT)n	Uextra: 27260745..27260841
	35.2	(TAGA)n__1 bp__(CGAT)n	Uextra: 28796961..28797054
	35.3	(TAGA)n__1 bp__(CGAT)n	Uextra: 28597703..28598015
	35.4	(TAGA)n__1 bp__(CGAT)n	Uextra: 28715650..28715902
	35.5	(TAGA)n__1 bp__(CGAT)n	Uextra: 28054088..28054283
36	36.1	(TAGAA)n__90 bp__(AATAG)n	Uextra: 6853807..6854025
	36.2	(TAGAA)n__90 bp__(AATAG)n	Uextra: 27812732..27812950
	36.3	(TAGAA)n__90 bp__(AATAG)n	Uextra: 7867473..7867696
	36.4	(TAGAA)n__90 bp__(AATAG)n	Uextra: 15494988..15495211
	36.5	(TAGAA)n__90 bp__(AATAG)n	Uextra: 4701743..4701966
	36.6	(TAGAA)n__90 bp__(AATAG)n	Uextra: 2742993..2743211
37	37.1	(TAATA)n__39 bp__(TAGAA)n	Uextra: 6102299..6102449
	37.2	(TAATA)n__39 bp__(TAGAA)n	Uextra: 27812659..27812804
	37.3	(TAATA)n__39 bp__(TAGAA)n	Uextra: 7867400..7867540
	37.4	(TAATA)n__39 bp__(TAGAA)n	Uextra: 15494915..15495055
	37.5	(TAATA)n__39 bp__(TAGAA)n	Uextra: 4701670..4701805
38	38.1	(TAATA)n__39 bp__(ATAGA)n	Uextra: 4701326..4701521
	38.2	(TAATA)n__39 bp__(ATAGA)n	Uextra: 4386546..4386661
	38.3	(TAATA)n__39 bp__(ATAGA)n	Uextra: 4386168..4386283
	38.4	(TAATA)n__39 bp__(ATAGA)n	Uextra: 2742662..2742777
	38.5	(TAATA)n__39 bp__(ATAGA)n	Uextra: 4385907..4386167
39	39.1	(TAA)n__9 bp__(T)n	X: 2510295..2510503
	39.2	(TAA)n__9 bp__(T)n	3R: 4399599..4399804
	39.3	(TAA)n__9 bp__(T)n	2L: 6997314..6997519
	39.4	(TAA)n__9 bp__(T)n	X: 12830490..12830693
	39.5	(TAA)n__9 bp__(T)n	Uextra: 27835037..27835200
	39.6	(TAA)n__9 bp__(T)n	Uextra: 24637565..24637713
40	40.1	(TAAGA)n__1 bp__(GAAGA)n	Uextra: 28847698..28847824
	40.2	(TAAGA)n__1 bp__(GAAGA)n	Uextra: 28986631..28986803
	40.3	(TAAGA)n__1 bp__(GAAGA)n	Uextra: 27480916..27481153
	40.4	(TAAGA)n__1 bp__(GAAGA)n	U: 2198089..2199636
	40.5	(TAAGA)n__1 bp__(GAAGA)n	U: 2196541..2198088
	40.6	(TAAGA)n__1 bp__(GAAGA)n	U: 2194993..2196540
	40.7	(TAAGA)n__1 bp__(GAAGA)n	U: 2193445..2194992
	40.8	(TAAGA)n__1 bp__(GAAGA)n	U: 2191897..2193444
	40.9	(TAAGA)n__1 bp__(GAAGA)n	U: 2190354..2191896
41	41.1	(TAAAG)n__234 bp__(A)n	U: 8092211..8092533
	41.2	(TAAAG)n__234 bp__(A)n	Uextra: 2548338..2548659
	41.3	(TAAAG)n__234 bp__(A)n	Uextra: 3801032..3801351
	41.4	(TAAAG)n__234 bp__(A)n	Uextra: 10983290..10983609
	41.5	(TAAAG)n__234 bp__(A)n	U: 9585650..9585969
	41.6	(TAAAG)n__234 bp__(A)n	U: 7584877..7585192
	41.7	(TAAAG)n__234 bp__(A)n	U: 8908002..8908295
42	42.1	(GCAAG)n__1 bp__(ACAAG)n	U: 1041949..1042073
	42.2	(GCAAG)n__1 bp__(ACAAG)n	Uextra: 27160686..27160869
	42.3	(GCAAG)n__1 bp__(ACAAG)n	Uextra: 9769896..9770172
	42.4	(GCAAG)n__1 bp__(ACAAG)n	U: 1042609..1042678
	42.5	(GCAAG)n__1 bp__(ACAAG)n	U: 1042264..1042348
	42.6	(GCAAG)n__1 bp__(ACAAG)n	Uextra: 8372174..8372388
	42.7	(GCAAG)n__1 bp__(ACAAG)n	U: 1042349..1042608
43	43.1	(GATA)n__1 bp__(CGAT)n	Uextra: 20605133..20605227
	43.2	(GATA)n__1 bp__(CGAT)n	Uextra: 28843986..28844053
	43.3	(GATA)n__1 bp__(CGAT)n	Uextra: 28791114..28791380
	43.4	(GATA)n__1 bp__(CGAT)n	Uextra: 28693304..28693542
	43.5	(GATA)n__1 bp__(CGAT)n	Uextra: 28501194..28501416
	43.6	(GATA)n__1 bp__(CGAT)n	Uextra: 27105100..27105256
44	44.1	(GATAA)n__1 bp__(GAAGA)n	Uextra: 9215398..9215499
	44.2	(GATAA)n__1 bp__(GAAGA)n	Uextra: 28869554..28869646
	44.3	(GATAA)n__1 bp__(GAAGA)n	Uextra: 13477831..13478187
	44.4	(GATAA)n__1 bp__(GAAGA)n	Uextra: 7681300..7681579
	44.5	(GATAA)n__1 bp__(GAAGA)n	Uextra: 27662400..27662571
45	45.1	(GACGA)n__1 bp__(AGAGA)n	Uextra: 28689065..28689172
	45.2	(GACGA)n__1 bp__(AGAGA)n	Uextra: 27825638..27826138
	45.3	(GACGA)n__1 bp__(AGAGA)n	Uextra: 28480341..28480471
	45.4	(GACGA)n__1 bp__(AGAGA)n	Uextra: 28817903..28818114
	45.5	(GACGA)n__1 bp__(AGAGA)n	Uextra: 28557875..28557960
	45.6	(GACGA)n__1 bp__(AGAGA)n	Uextra: 28770228..28770526
46	46.1	(GAAGA)n__1 bp__(TAAGA)n	Uextra: 23353340..23353464
	46.2	(GAAGA)n__1 bp__(TAAGA)n	U: 2184479..2184778
	46.3	(GAAGA)n__1 bp__(TAAGA)n	U: 2199612..2199661
	46.4	(GAAGA)n__1 bp__(TAAGA)n	U: 2198064..2199611
	46.5	(GAAGA)n__1 bp__(TAAGA)n	U: 2196516..2198063
	46.6	(GAAGA)n__1 bp__(TAAGA)n	U: 2194968..2196515
	46.7	(GAAGA)n__1 bp__(TAAGA)n	U: 2193420..2194967
	46.8	(GAAGA)n__1 bp__(TAAGA)n	U: 2191872..2193419
	46.9	(GAAGA)n__1 bp__(TAAGA)n	Uextra: 13478163..13478296
	46.1	(GAAGA)n__1 bp__(TAAGA)n	Uextra: 27662552..27662917
47	47.1	(CT)n__281 bp__(TC)n	Uextra: 11111397..11111725
	47.2	(CT)n__281 bp__(TC)n	U: 8082277..8082601
	47.3	(CT)n__281 bp__(TC)n	U: 8197665..8197997
	47.4	(CT)n__281 bp__(TC)n	U: 6478744..6479068
	47.5	(CT)n__281 bp__(TC)n	Uextra: 23087736..23088056
	47.6	(CT)n__281 bp__(TC)n	Uextra: 14439390..14439710
48	48.1	(CTCTT)n__1 bp__(ATCTT)n	Uextra: 28562647..28562910
	48.2	(CTCTT)n__1 bp__(ATCTT)n	Uextra: 8171625..8171789
	48.3	(CTCTT)n__1 bp__(ATCTT)n	Uextra: 4710148..4710742
	48.4	(CTCTT)n__1 bp__(ATCTT)n	Uextra: 28749974..28750147
	48.5	(CTCTT)n__1 bp__(ATCTT)n	Uextra: 28702230..28702332
	48.6	(CTCTT)n__1 bp__(ATCTT)n	Uextra: 28050419..28050787
	48.7	(CTCTT)n__1 bp__(ATCTT)n	Uextra: 28757283..28757597
	48.8	(CTCTT)n__1 bp__(ATCTT)n	Uextra: 28883833..28883977
	48.9	(CTCTT)n__1 bp__(ATCTT)n	Uextra: 8171344..8171384
	48.1	(CTCTT)n__1 bp__(ATCTT)n	Uextra: 28913633..28913842
49	49.1	(CT)n__6995 bp__(CT)n	3R: 27823937..27830966
	49.2	(CT)n__6995 bp__(CT)n	3R: 15531464..15538493
	49.3	(CT)n__6995 bp__(CT)n	2R: 14375549..14382578
	49.4	(CT)n__6995 bp__(CT)n	2L: 20576442..20583471
	49.5	(CT)n__6995 bp__(CT)n	2L: 11713730..11720759
50	50.1	(CT)n__290 bp__(CT)n	Uextra: 4115398..4115750
	50.2	(CT)n__290 bp__(CT)n	Uextra: 26898561..26898906
	50.3	(CT)n__290 bp__(CT)n	U: 5901341..5901686
	50.4	(CT)n__290 bp__(CT)n	Uextra: 27310690..27311030
	50.5	(CT)n__290 bp__(CT)n	Uextra: 21037382..21037722
	50.6	(CT)n__290 bp__(CT)n	Uextra: 4261140..4261472
	50.7	(CT)n__290 bp__(CT)n	U: 5823764..5824096
	50.8	(CT)n__290 bp__(CT)n	U: 5825530..5825860
	50.9	(CT)n__290 bp__(CT)n	U: 5824359..5824695
	50.1	(CT)n__290 bp__(CT)n	U: 5825841..5826171
	50.11	(CT)n__290 bp__(CT)n	Uextra: 21014261..21014589
	50.12	(CT)n__290 bp__(CT)n	Uextra: 2044204..2044532
	50.13	(CT)n__290 bp__(CT)n	Uextra: 2043895..2044223
	50.14	(CT)n__290 bp__(CT)n	Uextra: 13265502..13265830
	50.15	(CT)n__290 bp__(CT)n	U: 8081689..8082015
	50.16	(CT)n__290 bp__(CT)n	Uextra: 23662359..23662685
	50.17	(CT)n__290 bp__(CT)n	Uextra: 17703250..17703576
	50.18	(CT)n__290 bp__(CT)n	U: 5902508..5902832
	50.19	(CT)n__290 bp__(CT)n	U: 5899636..5899958
51	51.1	(CT)n__263 bp__(CT)n	Uextra: 8421288..8421624
	51.2	(CT)n__263 bp__(CT)n	Uextra: 18724115..18724434
	51.3	(CT)n__263 bp__(CT)n	U: 5824668..5824985
	51.4	(CT)n__263 bp__(CT)n	U: 5824958..5825267
	51.5	(CT)n__263 bp__(CT)n	Uextra: 23800039..23800340
	51.6	(CT)n__263 bp__(CT)n	Uextra: 10696639..10696940
	51.7	(CT)n__263 bp__(CT)n	U: 6477905..6478205
	51.8	(CT)n__263 bp__(CT)n	Uextra: 4261451..4261754
	51.9	(CT)n__263 bp__(CT)n	U: 5824075..5824378
	51.1	(CT)n__263 bp__(CT)n	Uextra: 23850967..23851268
	51.11	(CT)n__263 bp__(CT)n	U: 5899352..5899651
	51.12	(CT)n__263 bp__(CT)n	Uextra: 15081595..15081893
	51.13	(CT)n__263 bp__(CT)n	Uextra: 19024822..19025125
	51.14	(CT)n__263 bp__(CT)n	Uextra: 11111115..11111418
	51.15	(CT)n__263 bp__(CT)n	Uextra: 11012619..11012922
	51.16	(CT)n__263 bp__(CT)n	U: 5825248..5825551
	51.17	(CT)n__263 bp__(CT)n	Uextra: 3698687..3698988
	51.18	(CT)n__263 bp__(CT)n	Uextra: 14913988..14914289
	51.19	(CT)n__263 bp__(CT)n	U: 5900221..5900520
	51.2	(CT)n__263 bp__(CT)n	Uextra: 798828..799125
	51.21	(CT)n__263 bp__(CT)n	Uextra: 24565505..24565802
	51.22	(CT)n__263 bp__(CT)n	Uextra: 14914270..14914567
	51.23	(CT)n__263 bp__(CT)n	Uextra: 14430986..14431283
	51.24	(CT)n__263 bp__(CT)n	Uextra: 13265811..13266108
	51.25	(CT)n__263 bp__(CT)n	U: 5899072..5899373
	51.26	(CT)n__263 bp__(CT)n	U: 5899941..5900240
	51.27	(CT)n__263 bp__(CT)n	Uextra: 1711004..1711301
	51.28	(CT)n__263 bp__(CT)n	Uextra: 15751612..15751909
	51.29	(CT)n__263 bp__(CT)n	Uextra: 12414302..12414599
	51.3	(CT)n__263 bp__(CT)n	Uextra: 11599682..11599979
	51.31	(CT)n__263 bp__(CT)n	U: 5898792..5899089
	51.32	(CT)n__263 bp__(CT)n	Uextra: 10828023..10828320
52	52.1	(CT)n__262 bp__(CT)n	Uextra: 2567323..2567662
	52.2	(CT)n__262 bp__(CT)n	Uextra: 10029949..10030272
	52.3	(CT)n__262 bp__(CT)n	U: 5901941..5902246
	52.4	(CT)n__262 bp__(CT)n	Uextra: 798547..798847
	52.5	(CT)n__262 bp__(CT)n	U: 8081998..8082296
	52.6	(CT)n__262 bp__(CT)n	Uextra: 24735109..24735403
	52.7	(CT)n__262 bp__(CT)n	U: 8083008..8083302
	52.8	(CT)n__262 bp__(CT)n	U: 5902229..5902523
	52.9	(CT)n__262 bp__(CT)n	Uextra: 11623451..11623751
	52.1	(CT)n__262 bp__(CT)n	Uextra: 23086266..23086562
	52.11	(CT)n__262 bp__(CT)n	Uextra: 19024545..19024841
	52.12	(CT)n__262 bp__(CT)n	Uextra: 14431268..14431564
	52.13	(CT)n__262 bp__(CT)n	Uextra: 11012342..11012638
	52.14	(CT)n__262 bp__(CT)n	Uextra: 1710727..1711021
53	53.1	(CGAGA)n__1 bp__(AGAGA)n	Uextra: 26970697..26971028
	53.2	(CGAGA)n__1 bp__(AGAGA)n	Uextra: 28831088..28831182
	53.3	(CGAGA)n__1 bp__(AGAGA)n	Uextra: 28822223..28822357
	53.4	(CGAGA)n__1 bp__(AGAGA)n	Uextra: 28608796..28609175
	53.5	(CGAGA)n__1 bp__(AGAGA)n	Uextra: 28623956..28624300
	53.6	(CGAGA)n__1 bp__(AGAGA)n	Uextra: 28456532..28456999
	53.7	(CGAGA)n__1 bp__(AGAGA)n	Uextra: 28977413..28977626
54	54.1	(CATAAA)n__138 bp__(TTTTAT)n	X: 3881369..3881548
	54.2	(CATAAA)n__138 bp__(TTTTAT)n	X: 21512657..21512836
	54.3	(CATAAA)n__138 bp__(TTTTAT)n	X: 190355..190534
	54.4	(CATAAA)n__138 bp__(TTTTAT)n	Uextra: 22596434..22596613
	54.5	(CATAAA)n__138 bp__(TTTTAT)n	Uextra: 17027822..17028001
	54.6	(CATAAA)n__138 bp__(TTTTAT)n	Uextra: 16444313..16444492
	54.7	(CATAAA)n__138 bp__(TTTTAT)n	Uextra: 14801673..14801852
	54.8	(CATAAA)n__138 bp__(TTTTAT)n	Uextra: 13090354..13090533
	54.9	(CATAAA)n__138 bp__(TTTTAT)n	U: 923738..923917
	54.1	(CATAAA)n__138 bp__(TTTTAT)n	3R: 11427327..11427506
	54.11	(CATAAA)n__138 bp__(TTTTAT)n	3R: 10928660..10928839
	54.12	(CATAAA)n__138 bp__(TTTTAT)n	3L: 19813826..19814005
	54.13	(CATAAA)n__138 bp__(TTTTAT)n	3L: 17510520..17510699
	54.14	(CATAAA)n__138 bp__(TTTTAT)n	3L: 1047918..1048097
	54.15	(CATAAA)n__138 bp__(TTTTAT)n	2RHet: 2576402..2576581
	54.16	(CATAAA)n__138 bp__(TTTTAT)n	2R: 20535552..20535731
	54.17	(CATAAA)n__138 bp__(TTTTAT)n	2R: 20065199..20065378
	54.18	(CATAAA)n__138 bp__(TTTTAT)n	2R: 20035033..20035212
	54.19	(CATAAA)n__138 bp__(TTTTAT)n	2R: 19802295..19802474
	54.2	(CATAAA)n__138 bp__(TTTTAT)n	2R: 19417537..19417716
55	55.1	(ATTT)n__3807 bp__(TC)n	2L: 21525886..21529743
	55.2	(ATTT)n__3807 bp__(TC)n	2L: 21521043..21524900
	55.3	(ATTT)n__3807 bp__(TC)n	2L: 21516200..21520057
	55.4	(ATTT)n__3807 bp__(TC)n	2L: 21530729..21534584
	55.5	(ATTT)n__3807 bp__(TC)n	2L: 21506111..21509966
	55.6	(ATTT)n__3807 bp__(TC)n	2L: 21490968..21494823
56	56.1	(ATT)n__75 bp__(T)n	Uextra: 20695886..20696034
	56.2	(ATT)n__75 bp__(T)n	X: 21565080..21565227
	56.3	(ATT)n__75 bp__(T)n	3RHet: 2048279..2048425
	56.4	(ATT)n__75 bp__(T)n	U: 6700439..6700584
	56.5	(ATT)n__75 bp__(T)n	3L: 17724379..17724524
	56.6	(ATT)n__75 bp__(T)n	2R: 15802777..15802922
	56.7	(ATT)n__75 bp__(T)n	2R: 10903390..10903534
	56.8	(ATT)n__75 bp__(T)n	Uextra: 9524144..9524287
	56.9	(ATT)n__75 bp__(T)n	Uextra: 8443938..8444081
	56.1	(ATT)n__75 bp__(T)n	3L: 19110570..19110713
	56.11	(ATT)n__75 bp__(T)n	2R: 6515075..6515218
	56.12	(ATT)n__75 bp__(T)n	X: 2739360..2739502
57	57.1	(ATGTAT)n__11 bp__(ATGTAT)n	Uextra: 7960247..7960311
	57.2	(ATGTAT)n__11 bp__(ATGTAT)n	Uextra: 3616001..3616065
	57.3	(ATGTAT)n__11 bp__(ATGTAT)n	Uextra: 18896161..18896225
	57.4	(ATGTAT)n__11 bp__(ATGTAT)n	Uextra: 14627280..14627344
	57.5	(ATGTAT)n__11 bp__(ATGTAT)n	Uextra: 14084174..14084238
	57.6	(ATGTAT)n__11 bp__(ATGTAT)n	Uextra: 10624403..10624467
	57.7	(ATGTAT)n__11 bp__(ATGTAT)n	U: 9759962..9760026
	57.8	(ATGTAT)n__11 bp__(ATGTAT)n	U: 8582391..8582455
	57.9	(ATGTAT)n__11 bp__(ATGTAT)n	U: 3929929..3929993
	57.1	(ATGTAT)n__11 bp__(ATGTAT)n	3RHet: 1662022..1662086
	57.11	(ATGTAT)n__11 bp__(ATGTAT)n	2RHet: 1863859..1863923
	57.12	(ATGTAT)n__11 bp__(ATGTAT)n	Uextra: 10624450..10624495
	57.13	(ATGTAT)n__11 bp__(ATGTAT)n	U: 3929976..3930021
58	58.1	(ATGAG)n__1 bp__(AGAGA)n	Uextra: 28962708..28962863
	58.2	(ATGAG)n__1 bp__(AGAGA)n	Uextra: 28753542..28753873
	58.3	(ATGAG)n__1 bp__(AGAGA)n	Uextra: 28649233..28649547
	58.4	(ATGAG)n__1 bp__(AGAGA)n	Uextra: 20046554..20046734
	58.5	(ATGAG)n__1 bp__(AGAGA)n	Uextra: 28931988..28932201
	58.6	(ATGAG)n__1 bp__(AGAGA)n	Uextra: 26851811..26852329
	58.7	(ATGAG)n__1 bp__(AGAGA)n	Uextra: 28932686..28932912
	58.8	(ATGAG)n__1 bp__(AGAGA)n	Uextra: 29002641..29002802
	58.9	(ATGAG)n__1 bp__(AGAGA)n	Uextra: 28896366..28896518
59	59.1	(ATCTT)n__1 bp__(CTCTT)n	U: 9463791..9463950
	59.2	(ATCTT)n__1 bp__(CTCTT)n	Uextra: 28702180..28702259
	59.3	(ATCTT)n__1 bp__(CTCTT)n	Uextra: 28625269..28625350
	59.4	(ATCTT)n__1 bp__(CTCTT)n	Uextra: 28980365..28980530
	59.5	(ATCTT)n__1 bp__(CTCTT)n	Uextra: 28986039..28986152
	59.6	(ATCTT)n__1 bp__(CTCTT)n	Uextra: 28883858..28884021
60	60.1	(ATCG)n__1 bp__(TATC)n	Uextra: 8605891..8606110
	60.2	(ATCG)n__1 bp__(TATC)n	Uextra: 28663122..28663255
	60.3	(ATCG)n__1 bp__(TATC)n	Uextra: 28773927..28774199
	60.4	(ATCG)n__1 bp__(TATC)n	Uextra: 28805006..28805351
	60.5	(ATCG)n__1 bp__(TATC)n	Uextra: 28567366..28567803
61	61.1	(ATA)n__2270 bp__(TCA)n	XHet: 122128..124633
	61.2	(ATA)n__2270 bp__(TCA)n	XHet: 92699..95201
	61.3	(ATA)n__2270 bp__(TCA)n	XHet: 116243..118745
	61.4	(ATA)n__2270 bp__(TCA)n	XHet: 110358..112860
	61.5	(ATA)n__2270 bp__(TCA)n	XHet: 104473..106975
62	62.1	(A)n__9 bp__(TAT)n	Uextra: 21827929..21828143
	62.2	(A)n__9 bp__(TAT)n	Uextra: 2553023..2553218
	62.3	(A)n__9 bp__(TAT)n	Uextra: 25755179..25755344
	62.4	(A)n__9 bp__(TAT)n	Uextra: 10674603..10674768
	62.5	(A)n__9 bp__(TAT)n	Uextra: 27528341..27528494
	62.6	(A)n__9 bp__(TAT)n	Uextra: 18373895..18374048
	62.7	(A)n__9 bp__(TAT)n	Uextra: 23876215..23876424
	62.8	(A)n__9 bp__(TAT)n	Uextra: 11335891..11336043
	62.9	(A)n__9 bp__(TAT)n	Uextra: 21893848..21894054
	62.1	(A)n__9 bp__(TAT)n	Uextra: 10056526..10056690
	62.11	(A)n__9 bp__(TAT)n	Uextra: 25334754..25334959
	62.12	(A)n__9 bp__(TAT)n	Uextra: 23671194..23671399
	62.13	(A)n__9 bp__(TAT)n	3LHet: 2203249..2203454
	62.14	(A)n__9 bp__(TAT)n	2L: 9974812..9975017
	62.15	(A)n__9 bp__(TAT)n	U: 9131831..9132024
	62.16	(A)n__9 bp__(TAT)n	Uextra: 21954998..21955201
	62.17	(A)n__9 bp__(TAT)n	2L: 16513047..16513250
63	63.1	(A)n__10 bp__(TAT)n	Uextra: 8893974..8894183
	63.2	(A)n__10 bp__(TAT)n	Uextra: 12828097..12828243
	63.3	(A)n__10 bp__(TAT)n	Uextra: 21441885..21442089
	63.4	(A)n__10 bp__(TAT)n	X: 10991115..10991318
	63.5	(A)n__10 bp__(TAT)n	Uextra: 27950043..27950246
	63.6	(A)n__10 bp__(TAT)n	3R: 872651..872854
64	64.1	(ATACAT)n__256 bp__(TTAAA)n	Uextra: 8428310..8428644
	64.2	(ATACAT)n__256 bp__(TTAAA)n	Uextra: 22951059..22951393
	64.3	(ATACAT)n__256 bp__(TTAAA)n	Uextra: 15280126..15280460
	64.4	(ATACAT)n__256 bp__(TTAAA)n	Uextra: 1257382..1257716
	64.5	(ATACAT)n__256 bp__(TTAAA)n	40000 AM: 5760..6094
	64.6	(ATACAT)n__256 bp__(TTAAA)n	2R: 306850..307184
	64.7	(ATACAT)n__256 bp__(TTAAA)n	2R: 2327631..2327965
	64.8	(ATACAT)n__256 bp__(TTAAA)n	2L: 22792923..22793257
65	65.1	(ATAC)n__118 bp__(ATAAA)n	Uextra: 5060829..5060977
	65.2	(ATAC)n__118 bp__(ATAAA)n	Uextra: 22402201..22402349
	65.3	(ATAC)n__118 bp__(ATAAA)n	Uextra: 19416025..19416173
	65.4	(ATAC)n__118 bp__(ATAAA)n	Uextra: 11270468..11270616
	65.5	(ATAC)n__118 bp__(ATAAA)n	U: 9240244..9240392
	65.6	(ATAC)n__118 bp__(ATAAA)n	U: 4534746..4534894
	65.7	(ATAC)n__118 bp__(ATAAA)n	2RHet: 476830..476978
	65.8	(ATAC)n__118 bp__(ATAAA)n	2R: 135868..136016
66	66.1	(ATACA)n__28 bp__(ATACA)n	Uextra: 5596276..5596338
	66.2	(ATACA)n__28 bp__(ATACA)n	Uextra: 2745844..2745906
	66.3	(ATACA)n__28 bp__(ATACA)n	Uextra: 26372869..26372931
	66.4	(ATACA)n__28 bp__(ATACA)n	Uextra: 19355173..19355235
	66.5	(ATACA)n__28 bp__(ATACA)n	Uextra: 16947020..16947082
	66.6	(ATACA)n__28 bp__(ATACA)n	Uextra: 14067866..14067928
	66.7	(ATACA)n__28 bp__(ATACA)n	U: 9607506..9607568
	66.8	(ATACA)n__28 bp__(ATACA)n	3L: 5451904..5451966
	66.9	(ATACA)n__28 bp__(ATACA)n	2RHet: 1632843..1632905
	66.1	(ATACA)n__28 bp__(ATACA)n	2RHet: 1632798..1632860
	66.11	(ATACA)n__28 bp__(ATACA)n	2L: 22658609..22658671
	66.12	(ATACA)n__28 bp__(ATACA)n	2L: 22658564..22658626
67	67.1	(ATA)n__258 bp__(ATA)n	Uextra: 7421549..7422088
	67.2	(ATA)n__258 bp__(ATA)n	XHet: 98199..98804
	67.3	(ATA)n__258 bp__(ATA)n	XHet: 121743..122348
	67.4	(ATA)n__258 bp__(ATA)n	XHet: 92314..92916
	67.5	(ATA)n__258 bp__(ATA)n	XHet: 115858..116460
	67.6	(ATA)n__258 bp__(ATA)n	XHet: 109973..110575
	67.7	(ATA)n__258 bp__(ATA)n	XHet: 104088..104690
	67.8	(ATA)n__258 bp__(ATA)n	XHet: 127630..128220
68	68.1	(ATA)n__7 bp__(AAAT)n	3L: 1507110..1507181
	68.2	(ATA)n__7 bp__(AAAT)n	Uextra: 22208749..22208819
	68.3	(ATA)n__7 bp__(AAAT)n	Uextra: 21316797..21316867
	68.4	(ATA)n__7 bp__(AAAT)n	Uextra: 16967866..16967936
	68.5	(ATA)n__7 bp__(AAAT)n	2R: 5615216..5615287
69	69.1	(AGC)n__164 bp__(A)n	Uextra: 2552845..2553055
	69.2	(AGC)n__164 bp__(A)n	Uextra: 27528163..27528371
	69.3	(AGC)n__164 bp__(A)n	Uextra: 25755001..25755209
	69.4	(AGC)n__164 bp__(A)n	Uextra: 18373717..18373925
	69.5	(AGC)n__164 bp__(A)n	Uextra: 28118751..28118958
	69.6	(AGC)n__164 bp__(A)n	Uextra: 11335713..11335920
	69.7	(AGC)n__164 bp__(A)n	Uextra: 8893796..8894002
	69.8	(AGC)n__164 bp__(A)n	Uextra: 25477716..25477921
	69.9	(AGC)n__164 bp__(A)n	Uextra: 21893670..21893874
	69.1	(AGC)n__164 bp__(A)n	Uextra: 10056348..10056552
	69.11	(AGC)n__164 bp__(A)n	Uextra: 25334576..25334779
	69.12	(AGC)n__164 bp__(A)n	3LHet: 2203071..2203274
	69.13	(AGC)n__164 bp__(A)n	2L: 9974634..9974837
	69.14	(AGC)n__164 bp__(A)n	Uextra: 12827919..12828121
	69.15	(AGC)n__164 bp__(A)n	U: 9131653..9131855
	69.16	(AGC)n__164 bp__(A)n	2L: 16512869..16513070
	69.17	(AGC)n__164 bp__(A)n	X: 10990937..10991137
	69.18	(AGC)n__164 bp__(A)n	3R: 872473..872673
70	70.1	(AGATG)n__1 bp__(AGAGA)n	Uextra: 28958100..28958247
	70.2	(AGATG)n__1 bp__(AGAGA)n	Uextra: 25194812..25194947
	70.3	(AGATG)n__1 bp__(AGAGA)n	Uextra: 28557174..28557437
	70.4	(AGATG)n__1 bp__(AGAGA)n	Uextra: 28994571..28994731
	70.5	(AGATG)n__1 bp__(AGAGA)n	Uextra: 28867277..28867523
71	71.1	(AGAT)n__1 bp__(CGAT)n	Uextra: 10518587..10518704
	71.2	(AGAT)n__1 bp__(CGAT)n	Uextra: 28715939..28716032
	71.3	(AGAT)n__1 bp__(CGAT)n	Uextra: 28054481..28054536
	71.4	(AGAT)n__1 bp__(CGAT)n	Uextra: 27104891..27105097
	71.5	(AGAT)n__1 bp__(CGAT)n	Uextra: 28895495..28895709
	71.6	(AGAT)n__1 bp__(CGAT)n	Uextra: 27261162..27261328
72	72.1	(AGAGA)n__19 bp__(AGAGA)n	Uextra: 28647216..28647506
	72.2	(AGAGA)n__19 bp__(AGAGA)n	Uextra: 28766951..28767273
	72.3	(AGAGA)n__19 bp__(AGAGA)n	Uextra: 28620772..28621128
	72.4	(AGAGA)n__19 bp__(AGAGA)n	Uextra: 28891161..28891232
	72.5	(AGAGA)n__19 bp__(AGAGA)n	Uextra: 21701037..21701106
	72.6	(AGAGA)n__19 bp__(AGAGA)n	Uextra: 3071516..3071563
73	73.1	(AGAGA)n__12 bp__(AGAGA)n	Uextra: 28891099..28891175
	73.2	(AGAGA)n__12 bp__(AGAGA)n	Uextra: 28788183..28788284
	73.3	(AGAGA)n__12 bp__(AGAGA)n	Uextra: 28518741..28519189
	73.4	(AGAGA)n__12 bp__(AGAGA)n	Uextra: 27044416..27044498
	73.5	(AGAGA)n__12 bp__(AGAGA)n	Uextra: 28647096..28647194
	73.6	(AGAGA)n__12 bp__(AGAGA)n	Uextra: 28592484..28592541
	73.7	(AGAGA)n__12 bp__(AGAGA)n	Uextra: 28468686..28468884
	73.8	(AGAGA)n__12 bp__(AGAGA)n	Uextra: 3071549..3071606
74	74.1	(AG)n__290 bp__(AG)n	Uextra: 14570528..14570864
	74.2	(AG)n__290 bp__(AG)n	Uextra: 9598420..9598753
	74.3	(AG)n__290 bp__(AG)n	Uextra: 24845545..24845886
	74.4	(AG)n__290 bp__(AG)n	Uextra: 27597915..27598254
	74.5	(AG)n__290 bp__(AG)n	Uextra: 19091557..19091896
	74.6	(AG)n__290 bp__(AG)n	Uextra: 21693189..21693522
	74.7	(AG)n__290 bp__(AG)n	Uextra: 9775683..9776009
	74.8	(AG)n__290 bp__(AG)n	Uextra: 7269406..7269732
	74.9	(AG)n__290 bp__(AG)n	Uextra: 20375302..20375628
	74.1	(AG)n__290 bp__(AG)n	Uextra: 16692758..16693084
	74.11	(AG)n__290 bp__(AG)n	Uextra: 12341964..12342290
	74.12	(AG)n__290 bp__(AG)n	Uextra: 25603807..25604137
	74.13	(AG)n__290 bp__(AG)n	U: 7054623..7054953
	74.14	(AG)n__290 bp__(AG)n	U: 7053748..7054078
	74.15	(AG)n__290 bp__(AG)n	Uextra: 8052321..8052649
	74.16	(AG)n__290 bp__(AG)n	Uextra: 14703349..14703677
	74.17	(AG)n__290 bp__(AG)n	Uextra: 13291514..13291838
	74.18	(AG)n__290 bp__(AG)n	Uextra: 5723627..5723956
	74.19	(AG)n__290 bp__(AG)n	Uextra: 20454504..20454833
	74.2	(AG)n__290 bp__(AG)n	Uextra: 803193..803524
	74.21	(AG)n__290 bp__(AG)n	Uextra: 1144932..1145261
	74.22	(AG)n__290 bp__(AG)n	Uextra: 26606393..26606717
	74.23	(AG)n__290 bp__(AG)n	Uextra: 13291209..13291533
75	75.1	(AG)n__281 bp__(AG)n	Uextra: 6174714..6175050
	75.2	(AG)n__281 bp__(AG)n	U: 8871515..8871851
	75.3	(AG)n__281 bp__(AG)n	U: 8870921..8871253
	75.4	(AG)n__281 bp__(AG)n	Uextra: 19805512..19805853
	75.5	(AG)n__281 bp__(AG)n	Uextra: 22600749..22601084
	75.6	(AG)n__281 bp__(AG)n	Uextra: 15367302..15367626
	75.7	(AG)n__281 bp__(AG)n	Uextra: 25359910..25360237
	75.8	(AG)n__281 bp__(AG)n	Uextra: 23132972..23133298
	75.9	(AG)n__281 bp__(AG)n	Uextra: 26036267..26036591
	75.1	(AG)n__281 bp__(AG)n	Uextra: 16923521..16923845
	75.11	(AG)n__281 bp__(AG)n	Uextra: 18397373..18397693
76	76.1	(AG)n__280 bp__(AG)n	Uextra: 5866909..5867238
	76.2	(AG)n__280 bp__(AG)n	Uextra: 23779198..23779527
	76.3	(AG)n__280 bp__(AG)n	U: 8348493..8348822
	76.4	(AG)n__280 bp__(AG)n	Uextra: 19660601..19660931
	76.5	(AG)n__280 bp__(AG)n	Uextra: 1145237..1145565
	76.6	(AG)n__280 bp__(AG)n	Uextra: 4022180..4022499
	76.7	(AG)n__280 bp__(AG)n	Uextra: 5723934..5724253
	76.8	(AG)n__280 bp__(AG)n	Uextra: 8341450..8341767
	76.9	(AG)n__280 bp__(AG)n	Uextra: 26834517..26834834
	76.1	(AG)n__280 bp__(AG)n	Uextra: 25935136..25935453
77	77.1	(AG)n__263 bp__(AG)n	U: 8870627..8870957
	77.2	(AG)n__263 bp__(AG)n	Uextra: 10504834..10505163
	77.3	(AG)n__263 bp__(AG)n	Uextra: 10684932..10685254
	77.4	(AG)n__263 bp__(AG)n	U: 8348209..8348527
	77.5	(AG)n__263 bp__(AG)n	Uextra: 26720393..26720696
	77.6	(AG)n__263 bp__(AG)n	Uextra: 21655483..21655786
	77.7	(AG)n__263 bp__(AG)n	Uextra: 20564587..20564890
	77.8	(AG)n__263 bp__(AG)n	U: 7054057..7054360
	77.9	(AG)n__263 bp__(AG)n	U: 7054341..7054642
	77.1	(AG)n__263 bp__(AG)n	Uextra: 6412211..6412508
	77.11	(AG)n__263 bp__(AG)n	Uextra: 2596217..2596514
	77.12	(AG)n__263 bp__(AG)n	Uextra: 15367609..15367910
	77.13	(AG)n__263 bp__(AG)n	Uextra: 21033522..21033850
	77.14	(AG)n__263 bp__(AG)n	Uextra: 9449737..9450059
	77.15	(AG)n__263 bp__(AG)n	Uextra: 9813311..9813623
	77.16	(AG)n__263 bp__(AG)n	Uextra: 8341752..8342064
	77.17	(AG)n__263 bp__(AG)n	Uextra: 20111544..20111856
	77.18	(AG)n__263 bp__(AG)n	Uextra: 1040784..1041096
	77.19	(AG)n__263 bp__(AG)n	Uextra: 9328164..9328466
	77.2	(AG)n__263 bp__(AG)n	Uextra: 21489801..21490103
	77.21	(AG)n__263 bp__(AG)n	Uextra: 1039932..1040232
	77.22	(AG)n__263 bp__(AG)n	Uextra: 9775994..9776293
	77.23	(AG)n__263 bp__(AG)n	Uextra: 8246907..8247206
	77.24	(AG)n__263 bp__(AG)n	Uextra: 7269128..7269427
	77.25	(AG)n__263 bp__(AG)n	Uextra: 22749498..22749797
	77.26	(AG)n__263 bp__(AG)n	Uextra: 3327170..3327468
	77.27	(AG)n__263 bp__(AG)n	Uextra: 25078898..25079195
	77.28	(AG)n__263 bp__(AG)n	Uextra: 21173384..21173681
	77.29	(AG)n__263 bp__(AG)n	Uextra: 18397678..18397975
	77.3	(AG)n__263 bp__(AG)n	Uextra: 12619811..12620108
	77.31	(AG)n__263 bp__(AG)n	Uextra: 6412493..6412788
	77.32	(AG)n__263 bp__(AG)n	Uextra: 14886457..14886752
	77.33	(AG)n__263 bp__(AG)n	Uextra: 16693069..16693363
78	78.1	(AG)n__262 bp__(AG)n	Uextra: 24771205..24771505
	78.2	(AG)n__262 bp__(AG)n	Uextra: 21173103..21173399
	78.3	(AG)n__262 bp__(AG)n	Uextra: 12620089..12620385
	78.4	(AG)n__262 bp__(AG)n	Uextra: 8531882..8532183
	78.5	(AG)n__262 bp__(AG)n	Uextra: 16087241..16087542
	78.6	(AG)n__262 bp__(AG)n	U: 7052912..7053206
	78.7	(AG)n__262 bp__(AG)n	U: 8347626..8347953
	78.8	(AG)n__262 bp__(AG)n	Uextra: 20602743..20603066
	78.9	(AG)n__262 bp__(AG)n	U: 8871238..8871555
	78.1	(AG)n__262 bp__(AG)n	Uextra: 22290326..22290637
	78.11	(AG)n__262 bp__(AG)n	Uextra: 2491429..2491727
	78.12	(AG)n__262 bp__(AG)n	Uextra: 23533436..23533727
	78.13	(AG)n__262 bp__(AG)n	U: 7053191..7053482
79	79.1	(AGACG)n__1 bp__(AGAGA)n	Uextra: 27979914..27980356
	79.2	(AGACG)n__1 bp__(AGAGA)n	Uextra: 28541891..28542311
	79.3	(AGACG)n__1 bp__(AGAGA)n	Uextra: 28792015..28792364
	79.4	(AGACG)n__1 bp__(AGAGA)n	Uextra: 28309296..28309492
	79.5	(AGACG)n__1 bp__(AGAGA)n	Uextra: 28581883..28582249
	79.6	(AGACG)n__1 bp__(AGAGA)n	Uextra: 28360233..28360374
	79.7	(AGACG)n__1 bp__(AGAGA)n	Uextra: 28736178..28736480
80	80.1	(AGAAG)n__1 bp__(TAAGA)n	Uextra: 28955994..28956169
	80.2	(AGAAG)n__1 bp__(TAAGA)n	Uextra: 28886983..28887068
	80.3	(AGAAG)n__1 bp__(TAAGA)n	Uextra: 14387856..14387912
	80.4	(AGAAG)n__1 bp__(TAAGA)n	Uextra: 28746045..28746280
	80.5	(AGAAG)n__1 bp__(TAAGA)n	Uextra: 28986610..28986660
	80.6	(AGAAG)n__1 bp__(TAAGA)n	Uextra: 28244786..28245013
	80.7	(AGAAG)n__1 bp__(TAAGA)n	Uextra: 27480900..27480935
	80.8	(AGAAG)n__1 bp__(TAAGA)n	Uextra: 23509135..23509347
	80.9	(AGAAG)n__1 bp__(TAAGA)n	Uextra: 28634257..28634670
	80.1	(AGAAG)n__1 bp__(TAAGA)n	Uextra: 28966402..28966642
81	81.1	(AGAAG)n__101 bp__(AGAAG)n	Uextra: 28720463..28721320
	81.2	(AGAAG)n__101 bp__(AGAAG)n	Uextra: 28869211..28869552
	81.3	(AGAAG)n__101 bp__(AGAAG)n	Uextra: 28960757..28961106
	81.4	(AGAAG)n__101 bp__(AGAAG)n	Uextra: 28720087..28720842
	81.5	(AGAAG)n__101 bp__(AGAAG)n	Uextra: 28996060..28996539
82	82.1	(A)n__65 bp__(CAG)n	2L: 10947978..10948198
	82.2	(A)n__65 bp__(CAG)n	2L: 7344359..7344549
	82.3	(A)n__65 bp__(CAG)n	3R: 21659447..21659634
	82.4	(A)n__65 bp__(CAG)n	2R: 17626818..17626982
	82.5	(A)n__65 bp__(CAG)n	2L: 19653508..19653692
	82.6	(A)n__65 bp__(CAG)n	Uextra: 27312774..27312937
	82.7	(A)n__65 bp__(CAG)n	X: 958824..959007
	82.8	(A)n__65 bp__(CAG)n	3R: 25708777..25708939
	82.9	(A)n__65 bp__(CAG)n	2L: 21442090..21442272
	82.1	(A)n__65 bp__(CAG)n	2R: 10355834..10355989
	82.11	(A)n__65 bp__(CAG)n	X: 11638634..11638809
	82.12	(A)n__65 bp__(CAG)n	Uextra: 22879742..22879917
	82.13	(A)n__65 bp__(CAG)n	Uextra: 12472241..12472415
	82.14	(A)n__65 bp__(CAG)n	2R: 20241986..20242160
	82.15	(A)n__65 bp__(CAG)n	2R: 17698064..17698238
	82.16	(A)n__65 bp__(CAG)n	2L: 8453456..8453630
	82.17	(A)n__65 bp__(CAG)n	Uextra: 20841403..20841556
	82.18	(A)n__65 bp__(CAG)n	Uextra: 10284595..10284748
	82.19	(A)n__65 bp__(CAG)n	3L: 6408465..6408637
	82.2	(A)n__65 bp__(CAG)n	2R: 16257047..16257219
	82.21	(A)n__65 bp__(CAG)n	3L: 1155178..1155329
	82.22	(A)n__65 bp__(CAG)n	3R: 4229764..4229935
	82.23	(A)n__65 bp__(CAG)n	2R: 14479408..14479562
	82.24	(A)n__65 bp__(CAG)n	X: 58175..58345
	82.25	(A)n__65 bp__(CAG)n	3L: 7910978..7911148
	82.26	(A)n__65 bp__(CAG)n	Uextra: 18684061..18684230
	82.27	(A)n__65 bp__(CAG)n	2R: 21037944..21038089
	82.28	(A)n__65 bp__(CAG)n	X: 3505183..3505351
	82.29	(A)n__65 bp__(CAG)n	X: 3492617..3492785
	82.3	(A)n__65 bp__(CAG)n	3R: 26144096..26144243
	82.31	(A)n__65 bp__(CAG)n	Uextra: 17115676..17115843
	82.32	(A)n__65 bp__(CAG)n	Uextra: 10840697..10840864
	82.33	(A)n__65 bp__(CAG)n	U: 2246293..2246460
	82.34	(A)n__65 bp__(CAG)n	3R: 23347914..23348081
	82.35	(A)n__65 bp__(CAG)n	X: 2294905..2295071
	82.36	(A)n__65 bp__(CAG)n	Uextra: 23872432..23872598
	82.37	(A)n__65 bp__(CAG)n	3L: 16939864..16940030
	82.38	(A)n__65 bp__(CAG)n	2L: 18052910..18053076
	82.39	(A)n__65 bp__(CAG)n	X: 8843826..8843991
	82.4	(A)n__65 bp__(CAG)n	Uextra: 16235561..16235726
	82.41	(A)n__65 bp__(CAG)n	3R: 19662160..19662325
	82.42	(A)n__65 bp__(CAG)n	3R: 10021185..10021350
	82.43	(A)n__65 bp__(CAG)n	3L: 9923915..9924080
	82.44	(A)n__65 bp__(CAG)n	3L: 13798681..13798846
	82.45	(A)n__65 bp__(CAG)n	X: 14000092..14000256
	82.46	(A)n__65 bp__(CAG)n	Uextra: 13819743..13819907
	82.47	(A)n__65 bp__(CAG)n	3R: 26222974..26223138
	82.48	(A)n__65 bp__(CAG)n	3R: 22337160..22337324
	82.49	(A)n__65 bp__(CAG)n	3L: 2448536..2448700
	82.5	(A)n__65 bp__(CAG)n	2L: 21598064..21598228
83	83.1	(ACAAG)n__1 bp__(GCAAG)n	U: 1042024..1042196
	83.2	(ACAAG)n__1 bp__(GCAAG)n	U: 1042564..1042653
	83.3	(ACAAG)n__1 bp__(GCAAG)n	U: 1042304..1042563
	83.4	(ACAAG)n__1 bp__(GCAAG)n	U: 1042654..1042698
	83.5	(ACAAG)n__1 bp__(GCAAG)n	U: 1041929..1042023
84	84.1	(AATA)n__4855 bp__(AATA)n	X: 14712885..14717770
	84.2	(AATA)n__4855 bp__(AATA)n	3R: 8745962..8750847
	84.3	(AATA)n__4855 bp__(AATA)n	3L: 2108338..2113223
	84.4	(AATA)n__4855 bp__(AATA)n	2L: 17820010..17824895
	84.5	(AATA)n__4855 bp__(AATA)n	2L: 11563724..11568609
85	85.1	(A)n__7 bp__(ATA)n	3LHet: 1122692..1122774
	85.2	(A)n__7 bp__(ATA)n	2RHet: 854627..854709
	85.3	(A)n__7 bp__(ATA)n	3L: 1507067..1507147
	85.4	(A)n__7 bp__(ATA)n	2R: 6836597..6836676
	85.5	(A)n__7 bp__(ATA)n	X: 14199183..14199257
	85.6	(A)n__7 bp__(ATA)n	3R: 6630963..6631037
	85.7	(A)n__7 bp__(ATA)n	Uextra: 21316762..21316834
	85.8	(A)n__7 bp__(ATA)n	Uextra: 16967831..16967903
	85.9	(A)n__7 bp__(ATA)n	Uextra: 5834430..5834502
	85.1	(A)n__7 bp__(ATA)n	U: 9673550..9673611
	85.11	(A)n__7 bp__(ATA)n	Uextra: 11277632..11277693
	85.12	(A)n__7 bp__(ATA)n	Uextra: 18346897..18346953
86	86.1	(AAGAG)n__1 bp__(AAAGA)n	Uextra: 19158323..19158398
	86.2	(AAGAG)n__1 bp__(AAAGA)n	Uextra: 28422868..28423261
	86.3	(AAGAG)n__1 bp__(AAAGA)n	Uextra: 28736649..28736951
	86.4	(AAGAG)n__1 bp__(AAAGA)n	U: 9692034..9692510
	86.5	(AAGAG)n__1 bp__(AAAGA)n	Uextra: 11050169..11050449
87	87.1	(A)n__75 bp__(AAT)n	Uextra: 7774183..7774331
	87.2	(A)n__75 bp__(AAT)n	Uextra: 3572598..3572746
	87.3	(A)n__75 bp__(AAT)n	X: 21575144..21575292
	87.4	(A)n__75 bp__(AAT)n	X: 21560193..21560339
	87.5	(A)n__75 bp__(AAT)n	Uextra: 5069563..5069709
	87.6	(A)n__75 bp__(AAT)n	Uextra: 2582423..2582569
	87.7	(A)n__75 bp__(AAT)n	Uextra: 1521914..1522060
	87.8	(A)n__75 bp__(AAT)n	U: 9668098..9668244
	87.9	(A)n__75 bp__(AAT)n	3L: 2973625..2973771
	87.1	(A)n__75 bp__(AAT)n	3R: 24006302..24006447
	87.11	(A)n__75 bp__(AAT)n	3R: 5670733..5670877
	87.12	(A)n__75 bp__(AAT)n	2R: 6553644..6553787
	87.13	(A)n__75 bp__(AAT)n	2R: 20622397..20622540
	87.14	(A)n__75 bp__(AAT)n	2R: 273883..274007
88	88.1	(AAAATA)n__138 bp__(TATGTT)n	X: 934415..934594
	88.2	(AAAATA)n__138 bp__(TATGTT)n	X: 5422166..5422345
	88.3	(AAAATA)n__138 bp__(TATGTT)n	X: 452448..452627
	88.4	(AAAATA)n__138 bp__(TATGTT)n	X: 19036937..19037116
	88.5	(AAAATA)n__138 bp__(TATGTT)n	X: 10039179..10039358
	88.6	(AAAATA)n__138 bp__(TATGTT)n	Uextra: 19226084..19226263
	88.7	(AAAATA)n__138 bp__(TATGTT)n	3R: 26208286..26208465
	88.8	(AAAATA)n__138 bp__(TATGTT)n	3R: 13341923..13342102
	88.9	(AAAATA)n__138 bp__(TATGTT)n	3L: 9533846..9534025
	88.1	(AAAATA)n__138 bp__(TATGTT)n	3L: 9076987..9077166
	88.11	(AAAATA)n__138 bp__(TATGTT)n	3L: 4335663..4335842
	88.12	(AAAATA)n__138 bp__(TATGTT)n	3L: 21243840..21244019
	88.13	(AAAATA)n__138 bp__(TATGTT)n	3L: 1226672..1226851
	88.14	(AAAATA)n__138 bp__(TATGTT)n	3L: 11564905..11565084
89	89.1	(A)n__68 bp__(A)n	3L: 2968333..2968443
	89.2	(A)n__68 bp__(A)n	3R: 5665453..5665565
	89.3	(A)n__68 bp__(A)n	3L: 17724966..17725068
	89.4	(A)n__68 bp__(A)n	Uextra: 20981786..20981887
	89.5	(A)n__68 bp__(A)n	3R: 24001003..24001104
	89.6	(A)n__68 bp__(A)n	X: 21569337..21569437
	89.7	(A)n__68 bp__(A)n	Uextra: 17828893..17828993
90	90.1	(A)n__171 bp__(A)n	X: 14198994..14199213
	90.2	(A)n__171 bp__(A)n	3R: 6630774..6630993
	90.3	(A)n__171 bp__(A)n	Uextra: 11277416..11277621
	90.4	(A)n__171 bp__(A)n	3LHet: 1122505..1122730
	90.5	(A)n__171 bp__(A)n	Uextra: 21316575..21316790
	90.6	(A)n__171 bp__(A)n	Uextra: 16967644..16967859
	90.7	(A)n__171 bp__(A)n	2RHet: 854441..854665
	90.8	(A)n__171 bp__(A)n	Uextra: 26332580..26332782
	90.9	(A)n__171 bp__(A)n	Uextra: 23714689..23714890
	90.1	(A)n__171 bp__(A)n	2R: 6836412..6836632
