# Supplementary material for: Association of microsatellite pairs with segmental duplications in insect genomes
Source: BMC Genomics. 2013 Dec 21;14:907. doi: 10.1186/1471-2164-14-907 (PMC3878106; doi:10.1186/1471-2164-14-907)
Supplement: Additional file 3 — Significant enrichment of microsatellite sequences with repetitive paired microsatellites. This is a representative list of such SSR sequences of A. aegypti. [file 1471-2164-14-907-S3.xlsx]

## Sheet: Sheet1
Significant enrichment of microsatellite sequences with repetitive paired microsatellites. This is a representative list of such SSR sequences (A. aegypti).
Aedes aegypti_motif_Pair	Inter-SSR distance	RMP frequency	Pairs of same distance	Pairs with same inter-SSR distance	Hypergeometric p-value
TTTCG-TTTCG	55	249	498	515	0.001
ACGAA-CGAAA	55	228	498	273	0.001
ACCCGA-TTCGGG	40	125	279	136	0.001
ACCCGA-TCGGGT	40	120	279	144	0.001
A-TA	1	87	696	184	0.001
CTCTT-CACTT	9	77	189	77	0.001
A-CA	1	70	696	102	0.001
GAAGT-AAGAG	9	63	189	63	0.001
AT-T	1	38	696	187	0.01
GT-T	1	33	696	75	0.001
TATGC-CTAAG	579	33	90	41	0.001
TTTCC-ACGCA	177	32	115	40	0.001
GCCGCA-ACCG	5	31	104	31	0.001
CGT-GGTA	1	29	696	29	0.001
AAC-GGT	177	24	115	29	0.001
GAA-A	4408	24	54	125	0.001
TG-T	1	23	696	75	0.001
TTGCG-AGGAA	177	20	115	23	0.001
CACAGC-CGT	33	19	45	19	0.001
GCATA-A	937	17	44	52	0.001
ACGAA-CGAAA	54	16	61	273	0.001
A-TAAA	1	16	696	71	0.027
T-TTC	4408	16	54	254	0.001
AC-AC	659	15	52	118	0.001
GGTA-GCCGCA	616	14	32	34	0.001
T-ACGCTA	513	14	53	128	0.001
T-ACGCTA	518	14	53	128	0.001
GT-GT	659	12	52	73	0.001
T-TATGC	937	12	44	22	0.001
AC-AC	660	11	48	118	0.001
TTTA-TTTA	1697	11	19	54	0.001
TTTCG-TTTCG	54	11	61	515	0.036
AAAT-AAAT	1714	10	25	58	0.001
AC-AC	661	10	37	118	0.001
TTAGC-GCATA	579	10	90	15	0.001
ACCCGA-TCGGGT	29	9	47	144	0.001
CA-CA	660	9	48	26	0.001
T-ATT	1	9	696	106	0.018
T-CTAAG	957	9	29	317	0.001
T-CTAAG	958	9	26	317	0.001
T-CTAAG	960	9	37	317	0.001
T-T	18	9	50	1292	0.039
ACCCGA-TCGGGT	41	8	51	144	0.001
TTAGT-AATACA	41	8	51	8	0.001
AC-AC	666	8	27	118	0.001
ACCCGA-TTCGGG	29	8	47	136	0.001
ACGAA-CGAAA	56	8	45	273	0.003
GGT-CACAGC	738	8	25	21	0.001
GTT-TA	87	8	29	12	0.001
GCTTA-GCATA	579	7	90	7	0.001
TTTCG-GTTTC	54	7	61	7	0.001
AC-AC	657	7	27	118	0.001
AGCTT-A	956	7	28	117	0.001
AGCTT-GCATA	579	7	90	13	0.001
ATATT-AAG	1303	7	21	68	0.001
CAA-TA	312	7	23	13	0.001
CTTAG-GCATA	579	7	90	13	0.001
GT-GT	660	7	48	73	0.001
TAGCGT-A	513	7	53	47	0.001
T-CTAAG	959	7	35	317	0.006
T-CTAAG	1010	7	18	317	0.001
T-CTATG	948	7	20	146	0.001
T-T	10	7	57	1292	0.003
T-T	117	7	41	1292	0.044
T-TTCTC	151	7	25	14	0.001
GGCACA-CGT	37	6	21	6	0.001
G-TTTGCT	1	6	696	6	0.001
TAATG-TA	48	6	26	6	0.001
TAGCT-GCATA	579	6	90	6	0.001
AAG-AAG	3153	6	16	623	0.011
GT-GT	658	6	28	73	0.001
GT-GT	666	6	27	73	0.001
TACTA-AAAC	72	6	25	8	0.001
TAGCGT-A	518	6	53	47	0.001
T-ATTT	1	6	696	92	0.007
T-CTAAG	557	6	23	317	0.003
T-CTAAG	703	6	26	317	0.006
T-CTAAG	956	6	28	317	0.008
T-CTATG	949	6	18	146	0.001
T-T	6	6	68	1292	0.001
T-T	8	6	63	1292	0.001
TTAGCG-A	518	6	53	33	0.001
GTTT-ATAGT	72	5	25	5	0.001
TGCGT-AGGAA	177	5	115	6	0.001
TGCTA-CTAAG	579	5	90	5	0.001
TTTCG-TTCGT	56	5	45	7	0.001
A-A	18	5	50	1252	0.002
AAAAT-TAAA	40	5	279	11	0.001
A-AC	1	5	696	69	0.026
AATAT-AATAT	29	5	47	16	0.001
AC-AC	665	5	21	118	0.001
A-GCC	184	5	24	13	0.001
ATA-TAGAA	623	5	35	10	0.001
CAA-AAAT	3807	5	13	33	0.001
CTT-AATAT	1300	5	16	51	0.001
GAA-A	4407	5	12	125	0.001
GT-GT	661	5	37	73	0.001
GT-T	4	5	78	75	0.007
GTTAGC-A	518	5	53	22	0.001
GTTGC-AGGAA	177	5	115	8	0.001
TAAA-TTA	1561	5	19	10	0.001
TA-CAA	87	5	29	12	0.001
T-AT	1	5	696	151	0.001
TATGG-A	39	5	25	6	0.001
T-CTAAG	502	5	25	317	0.019
T-CTAAG	707	5	21	317	0.01
T-CTAAG	961	5	27	317	0.025
T-CTAAG	1007	5	19	317	0.006
T-CTAAG	1009	5	27	317	0.025
TG-GT	660	5	48	26	0.001
T-T	56	5	45	1292	0.004
TTTCA-ATTT	182	5	20	8	0.001
AAAT-CAAATA	1	4	696	4	0.001
ATTACC-AC	320	4	18	4	0.001
GGCACA-GGTA	57	4	24	4	0.001
TATATG-TTAT	167	4	14	14	0.001
TG-TGGTAA	320	4	18	4	0.001
TTCAAA-TGT	96	4	30	4	0.001
A-A	8	4	63	1252	0.001
A-A	76	4	29	1252	0.048
AAAAT-AATA	42	4	31	19	0.001
A-AC	2	4	82	69	0.026
A-AC	4	4	78	69	0.022
AAG-AG	1721	4	11	45	0.001
AAG-CTCTT	2231	4	17	6	0.001
AATA-AAAT	30	4	34	44	0.001
AAT-TAT	1	4	696	10	0.04
AATT-TATT	1	4	696	7	0.011
ACAA-TTA	1	4	696	5	0.002
AC-AC	654	4	18	118	0.001
ACCG-AAC	6920	4	10	14	0.001
A-GATA	1	4	696	8	0.018
AGCTT-A	707	4	21	117	0.002
AGCTT-A	959	4	35	117	0.009
ATAAA-TAGCGT	597	4	15	7	0.001
ATA-T	1	4	696	78	0.004
ATATT-AAG	1297	4	20	68	0.001
ATATT-AAG	1301	4	29	68	0.001
CAA-TA	313	4	18	13	0.001
CGAAA-AATTA	624	4	22	8	0.001
CTT-AATAT	1301	4	29	51	0.001
CTTAG-A	1009	4	27	66	0.001
GAC-A	325	4	20	55	0.001
GGC-T	184	4	24	26	0.001
GGT-CACAGC	736	4	21	21	0.001
GT-GT	657	4	27	73	0.001
TAA-A	1	4	696	60	0.027
TAA-GAA	1	4	696	9	0.028
TA-AT	8	4	63	87	0.023
T-ACGCTA	520	4	19	128	0.001
TAGCT-A	959	4	35	70	0.002
TA-TA	10	4	57	101	0.027
TATAA-AATAA	1332	4	17	10	0.001
T-CTAAG	556	4	19	317	0.029
T-CTATG	400	4	32	146	0.014
T-CTATG	947	4	14	146	0.001
TGAA-GT	180	4	25	5	0.001
TG-GT	659	4	52	26	0.001
T-T	5	4	104	1292	0.001
T-T	11	4	73	1292	0.001
T-T	34	4	29	1292	0.041
TTA-CTATG	483	4	36	15	0.001
TTAGC-A	960	4	37	84	0.004
TTA-T	53	4	24	93	0.001
T-TCACTA	289	4	22	6	0.001
TTCTA-TAT	623	4	35	7	0.001
TTTA-T	1	4	696	159	0.001
T-TTC	4405	4	12	254	0.003
T-TTCTC	152	4	18	14	0.001
AAG-AGGTCC	116	3	32	3	0.001
ACAT-AAAAG	145	3	19	3	0.001
A-GTCAA	1	3	696	3	0.003
ATAAA-TAAA	9	3	189	4	0.001
ATATA-ATAAT	32	3	26	4	0.001
CAGAAG-GAAGCA	4	3	78	3	0.001
GA-AGA	1	3	696	3	0.003
GTCG-CTGCGG	1	3	696	3	0.003
TAAA-TAA	1	3	696	6	0.041
TACA-TTATA	176	3	21	3	0.001
TA-GTT	312	3	23	7	0.001
TG-AG	1	3	696	3	0.003
T-TCGTCA	223	3	19	3	0.001
A-A	6	3	68	1252	0.001
A-A	19	3	36	1252	0.004
A-A	56	3	45	1252	0.001
A-A	93	3	30	1252	0.016
AAC-AATTTG	96	3	30	4	0.001
AAG-TCT	1089	3	20	205	0.045
AATA-A	115	3	19	152	0.02
AATA-A	525	3	9	152	0.002
AATA-AAAT	12	3	63	44	0.018
AATA-AATA	59	3	31	68	0.009
AATA-AATA	201	3	17	68	0.002
AATA-AT	17	3	26	28	0.001
AATA-AT	164	3	28	28	0.001
AATA-T	327	3	21	171	0.034
AATCC-AATCC	323	3	22	30	0.001
AATCGA-AATCGA	4	3	78	12	0.001
AATCG-AATCGA	5	3	104	10	0.001
AC-AC	840	3	15	118	0.005
ACTTA-AAG	415	3	22	5	0.001
AGA-CA	380	3	17	5	0.001
AGA-TCT	1150	3	26	22	0.001
AGA-TTC	1154	3	22	21	0.001
AGC-A	899	3	20	37	0.001
AGCTT-GCATA	578	3	15	13	0.001
ATAA-AATA	70	3	25	11	0.001
ATAGC-A	400	3	32	29	0.001
ATATT-AAG	1298	3	19	68	0.002
ATATT-AAG	1302	3	22	68	0.004
AT-GTT	312	3	23	7	0.001
ATTA-AAG	2695	3	15	10	0.001
ATTAT-AAT	878	3	15	10	0.001
ATTA-TATT	1	3	696	4	0.011
ATTT-CAG	3193	3	14	7	0.001
ATTT-TATT	69	3	28	17	0.001
ATTT-TTTAT	42	3	31	8	0.001
CA-ATTC	180	3	25	4	0.001
CGA-A	276	3	16	46	0.001
CGAAA-ATTAA	820	3	20	14	0.001
CGA-TTTG	455	3	17	7	0.001
CT-TAAT	494	3	17	7	0.001
CTT-AATAT	1298	3	19	51	0.001
GAA-A	145	3	19	125	0.012
GAA-A	4390	3	7	125	0.001
GGC-TTA	333	3	25	8	0.001
GGTA-GCCGCA	607	3	20	34	0.001
GGTA-GCCGCA	617	3	27	34	0.001
GGT-CACAGC	741	3	15	21	0.001
GGT-GGCACA	736	3	21	5	0.001
GGTTT-AAC	2389	3	11	11	0.001
GTC-TTCCC	208	3	16	5	0.001
GTTAGC-A	513	3	53	22	0.002
GTTTC-TTTCG	55	3	498	4	0.004
TAA-A	35	3	27	60	0.004
T-AATA	3009	3	7	195	0.002
TACA-TACA	183	3	15	29	0.001
T-ACGCTA	476	3	24	128	0.023
T-ACGCTA	523	3	18	128	0.011
T-ACGCTA	528	3	18	128	0.011
TAGCA-A	943	3	17	49	0.001
TAGCT-A	707	3	21	70	0.003
TAGCT-A	958	3	26	70	0.006
TAGCT-A	961	3	27	70	0.007
TA-TACA	930	3	11	9	0.001
TATATG-TTAT	166	3	33	14	0.001
TAT-CTATG	483	3	36	14	0.001
TATT-AATA	402	3	17	22	0.001
TATTA-TACA	1289	3	22	21	0.001
TATT-TTAT	24	3	37	21	0.001
T-CAATTA	1356	3	12	16	0.001
TCT-AAG	1203	3	13	250	0.026
TC-TCT	1722	3	22	38	0.001
T-T	7	3	57	1292	0.001
T-T	15	3	42	1292	0.001
T-T	24	3	37	1292	0.003
T-T	69	3	28	1292	0.02
T-T	76	3	29	1292	0.016
T-T	79	3	26	1292	0.031
T-T	96	3	30	1292	0.013
T-T	109	3	24	1292	0.046
T-T	577	3	27	1292	0.025
TTAGC-A	955	3	22	84	0.006
TTAGC-A	957	3	29	84	0.013
TTAGCG-A	513	3	53	33	0.006
TTA-TAAA	497	3	22	12	0.001
TTCAT-TACA	398	3	20	6	0.001
TTC-CAA	3740	3	13	12	0.001
TTC-CTT	3270	3	19	89	0.005
T-TCG	325	3	20	49	0.001
TTCGA-TTCGA	22	3	29	8	0.001
TTCGGG-AAG	721	3	21	9	0.001
TTC-TCT	4143	3	23	109	0.014
TTGGA-GGATT	4	3	78	8	0.001
T-TTAT	531	3	14	126	0.005
TTTAT-AAG	1264	3	17	36	0.001
TTTA-TTTA	30	3	34	54	0.006
TTTAT-TTTA	1	3	696	5	0.024
T-TTC	4385	3	12	254	0.022
T-TTC	4398	3	15	254	0.038
TTTCG-TCGTT	28	3	38	5	0.001
T-TTTA	377	3	21	134	0.019
A-AAAACA	1808	2	18	2	0.001
AAAAT-AATAC	1549	2	13	3	0.001
AAAAT-GAACTC	149	2	22	2	0.001
AAATA-AGAAGC	82	2	19	3	0.001
AAATAC-AC	337	2	14	2	0.001
AAATT-TCATGC	598	2	18	2	0.001
AACAA-AAC	459	2	20	2	0.001
AAC-GGCACA	929	2	12	3	0.001
AAGCAT-GCATA	724	2	23	2	0.001
AAGCCA-AAGCCA	4	2	78	2	0.001
AAG-GAG	1	2	696	2	0.022
AAT-CTCTT	793	2	10	2	0.001
AATG-CATAGT	4	2	78	2	0.001
AATTT-TACA	1310	2	24	2	0.001
ACATTA-CTT	1	2	696	2	0.022
ACC-AAT	20	2	27	2	0.001
AC-CGAAA	2520	2	15	3	0.001
ACCG-TAGT	4187	2	14	5	0.001
ACG-AATC	349	2	18	2	0.001
ACTGA-TTGAGC	513	2	53	2	0.001
ACTGC-ACG	20	2	27	2	0.001
ACTTA-GTT	1316	2	15	2	0.001
AGC-AGAAGC	26	2	21	2	0.001
AGGTCC-AAG	130	2	14	2	0.001
ATA-AAAAT	140	2	17	2	0.001
ATAAT-TGTA	388	2	14	2	0.001
AT-ACA	86	2	27	2	0.001
ATAC-ATAC	2293	2	12	2	0.001
ATATA-TATGA	5	2	104	2	0.001
ATATT-TCTAT	814	2	19	3	0.001
AT-CATTA	48	2	26	2	0.001
ATCGAA-TTTCG	1936	2	16	2	0.001
ATGAAA-AAAT	179	2	18	2	0.001
ATGT-AAAAT	746	2	10	2	0.001
ATTAA-AATAAA	1179	2	19	4	0.001
ATT-TAACC	1848	2	11	2	0.001
ATTTT-CATTC	133	2	13	2	0.001
CA-ACCAA	146	2	16	2	0.001
CAATA-TAATA	1	2	696	2	0.022
CAGA-TA	15	2	42	2	0.001
CAGT-CTGT	124	2	25	2	0.001
CAT-CACT	801	2	13	2	0.001
CAT-CGCGT	423	2	17	2	0.001
CCAGC-AGC	15	2	42	2	0.001
CCGAC-CAG	256	2	10	2	0.001
CCT-TCT	1	2	696	2	0.022
CGC-AGC	296	2	13	2	0.001
CGGTT-GAAAA	514	2	15	2	0.001
CTAAG-GATTTT	903	2	19	2	0.001
CTC-AGA	108	2	24	2	0.001
CTCA-GTTCGA	93	2	30	2	0.001
CTC-TCT	10	2	57	4	0.001
CTG-TCC	166	2	33	2	0.001
CTTCAG-AGATTC	94	2	19	2	0.001
CTTT-AC	298	2	16	2	0.001
GAC-GATTG	65	2	32	2	0.001
GAGCTT-GAGCTT	127	2	18	2	0.001
GAGT-GTCA	114	2	16	2	0.001
GAT-GCTGAT	80	2	25	2	0.001
GATTC-CGT	59	2	31	2	0.001
GCCTA-AGGACG	113	2	27	2	0.001
GGACTT-GACTTG	11	2	73	2	0.001
GGATT-ATTGG	47	2	21	4	0.001
GGATT-TTTGA	171	2	25	2	0.001
GGCA-GACGA	142	2	15	2	0.001
GGC-ATAA	1043	2	15	5	0.001
GGT-CACAGC	742	2	16	21	0.002
GGT-GGCACA	738	2	25	5	0.001
GTCAAA-ACAT	1787	2	13	2	0.001
GT-TATAT	1121	2	17	2	0.001
GTT-CACT	788	2	12	2	0.001
TAA-ACATTA	45	2	25	2	0.001
TAAA-GAT	51	2	25	3	0.001
TAA-CAATTA	626	2	21	2	0.001
TAATTA-ATTTCA	2461	2	8	2	0.001
TAGAA-ATGCT	323	2	22	2	0.001
TAGAA-CACTG	192	2	18	2	0.001
TATG-ATGT	580	2	25	2	0.001
TAT-TTATA	171	2	25	2	0.001
TATTTG-AAACT	41	2	51	2	0.001
TCAAGC-GTTT	2037	2	7	3	0.001
TCAA-TTC	558	2	22	2	0.001
TCA-GATCG	113	2	27	2	0.001
TCATGC-TATTCA	710	2	19	2	0.001
TCCAT-TATT	1196	2	22	2	0.001
TCGAT-AAATA	142	2	15	2	0.001
TCG-TGGC	234	2	18	2	0.001
TGAC-GATTC	44	2	25	2	0.001
TG-ATAA	321	2	12	4	0.001
TGAT-GTCAAA	6	2	68	2	0.001
TGAT-TTATGA	12	2	63	2	0.001
TGGA-ATTT	715	2	19	2	0.001
TGGACT-TTCGAT	3	2	53	2	0.001
TGGA-TTA	5	2	104	2	0.001
TGG-CGGTT	86	2	27	2	0.001
TGGCTC-TCTGGT	11	2	73	2	0.001
TGTA-ATGAA	398	2	20	4	0.001
TGTT-AACA	1492	2	15	3	0.001
TGT-TTGTT	459	2	20	3	0.001
TTAA-AG	504	2	23	3	0.001
T-TAAAGT	2576	2	13	2	0.001
TTAGC-GCATA	580	2	25	15	0.003
TTATA-AATTT	905	2	12	2	0.001
TTCCC-AAAATT	166	2	33	2	0.001
TTCGA-TAT	65	2	32	2	0.001
TTCTAA-CTT	166	2	33	2	0.001
TTCTC-T	3543	2	14	8	0.001
TTG-TGT	8	2	63	3	0.001
TTGTT-TTGTT	198	2	19	2	0.001
TTTAT-ATTTTT	894	2	10	2	0.001
TTTA-TCTAA	900	2	13	3	0.001
TTTCG-TGAGCA	188	2	13	8	0.001
TTTGCT-TAAA	3224	2	22	15	0.002
TTTGTA-AAACT	41	2	51	2	0.001
TTTTC-TAGAA	419	2	17	2	0.001
A-A	7	2	57	1252	0.001
A-A	11	2	73	1252	0.001
A-A	33	2	45	1252	0.001
A-A	36	2	20	1252	0.048
A-A	41	2	51	1252	0.001
A-A	53	2	24	1252	0.02
A-A	59	2	31	1252	0.004
A-A	62	2	25	1252	0.016
A-A	116	2	32	1252	0.003
A-A	149	2	22	1252	0.031
A-A	618	2	23	1252	0.025
A-A	623	2	35	1252	0.001
A-A	919	2	21	1252	0.039
A-A	1494	2	26	1252	0.012
A-A	2117	2	20	1252	0.048
A-AAATA	6	2	68	10	0.008
A-AAC	1509	2	12	28	0.002
AAACAA-A	215	2	18	7	0.001
AAAT-TTTA	9358	2	7	36	0.001
A-AC	663	2	19	69	0.029
A-AC	664	2	23	69	0.041
AAC-A	6499	2	10	39	0.003
AACA-A	1819	2	12	7	0.001
AAC-ACGCTA	1960	2	14	3	0.001
AACC-TCAAA	407	2	16	3	0.001
AACGA-CGAAA	56	2	45	5	0.001
AAC-GGT	174	2	20	29	0.006
A-ACTC	1066	2	24	5	0.001
AAC-TTC	254	2	20	6	0.001
AAG-AACA	1982	2	18	19	0.002
AAG-AACA	1985	2	14	19	0.001
AAG-AAG	18393	2	3	623	0.047
AAG-AAT	1079	2	15	87	0.029
AAG-ACGCTA	13088	2	2	43	0.001
AAGAG-GTTAA	3600	2	15	25	0.003
AAG-ATA	12759	2	4	58	0.001
AAG-CAGA	709	2	19	12	0.001
AAG-CTAAG	16477	2	3	135	0.002
AAG-CTATG	1220	2	13	66	0.013
AAG-GTC	741	2	15	40	0.007
AAG-TA	2787	2	16	90	0.034
AAG-TA	3586	2	6	90	0.005
AAG-TA	3858	2	19	90	0.046
AAG-TAAA	1766	2	15	43	0.008
AAG-TCG	957	2	29	24	0.009
AAG-TTTCG	186	2	19	41	0.011
AAG-TTTCG	463	2	18	41	0.01
AAG-TTTCG	1002	2	16	41	0.008
AAT-A	61	2	16	106	0.045
A-ATAAA	5454	2	20	16	0.002
AATA-AAAAT	1757	2	12	14	0.001
AATA-AATA	32	2	26	68	0.049
AATA-AATA	138	2	15	68	0.018
AATA-AT	166	2	33	28	0.016
AATA-ATAC	160	2	21	8	0.001
AATA-ATAC	161	2	20	8	0.001
AATA-ATAC	162	2	20	8	0.001
AATA-ATATAC	168	2	29	5	0.001
AATA-CTAAG	8145	2	6	33	0.001
AATAT-AATAT	11	2	73	16	0.024
AATAT-AATAT	12	2	63	16	0.018
AATAT-AATAT	483	2	36	16	0.006
AATAT-CTAT	1458	2	15	21	0.002
AATAT-CTAT	1690	2	12	21	0.001
AATAT-CTAT	1715	2	16	21	0.002
AAT-ATT	742	2	16	11	0.001
AATAT-TGTA	176	2	21	5	0.001
AATCCA-AATCCA	118	2	13	4	0.001
AATCC-AATCC	98	2	23	30	0.009
AATCC-AATCC	375	2	19	30	0.006
AATCC-AATCCA	149	2	22	12	0.001
AATCC-AATCCA	717	2	22	12	0.001
AATCC-CAAATC	19	2	36	4	0.001
AATCC-TCCAA	149	2	22	6	0.001
AATCGA-AATCGA	10	2	57	12	0.009
AATCGA-AATCGA	34	2	29	12	0.002
A-ATGCTC	919	2	21	36	0.011
AATTA-CGAAA	1255	2	21	7	0.001
A-ATTCT	481	2	22	9	0.001
AATTG-AAAT	652	2	19	3	0.001
AAT-TTAT	4684	2	13	30	0.003
A-C	1	2	696	81	0.001
AC-A	402	2	17	97	0.043
ACAAA-TAA	60	2	34	8	0.001
A-CATTG	1354	2	13	6	0.001
AC-CAG	1029	2	24	9	0.001
ACCCGA-TCGGGT	1	2	696	144	0.001
ACCG-AAC	6919	2	10	14	0.001
ACCG-AAC	6926	2	10	14	0.001
A-CGAAA	581	2	14	25	0.002
ACGCTA-AAG	6927	2	11	44	0.004
ACGCTA-TGAT	1381	2	13	4	0.001
A-CTAAG	5714	2	7	193	0.029
A-CTAAG	6632	2	5	193	0.015
ACTA-TACA	984	2	8	3	0.001
A-CTT	10790	2	5	282	0.03
ACTTT-GAATT	413	2	20	3	0.001
AGA-AAG	3714	2	14	41	0.006
AG-AG	5	2	104	13	0.03
AG-AG	21	2	34	13	0.004
AGATTC-AGATTC	16	2	46	6	0.001
AGCAT-A	400	2	32	54	0.047
AGCAT-A	948	2	20	54	0.021
AGCAT-A	949	2	18	54	0.017
AGCAT-A	1320	2	24	54	0.029
AGCATA-A	1306	2	16	11	0.001
AGCAT-TAA	483	2	36	5	0.001
AGCGTT-A	513	2	53	8	0.003
AGCGTT-A	518	2	53	8	0.003
AGCTAG-AGCTAG	316	2	17	5	0.001
AGCTT-A	1012	2	12	117	0.032
AGCTT-AAAT	8052	2	10	8	0.001
AG-TA	1749	2	18	14	0.001
ATAAA-A	1688	2	18	12	0.001
ATA-AAT	920	2	14	19	0.001
ATAA-ATTA	26	2	21	4	0.001
ATAA-CT	790	2	18	4	0.001
ATAA-CTATG	2719	2	13	5	0.001
ATA-ATA	807	2	11	32	0.002
ATAA-TAAA	12	2	63	7	0.004
ATAAT-AATAA	1332	2	17	12	0.001
ATAAT-AATAA	1338	2	26	12	0.002
ATAAT-AATAT	555	2	20	5	0.001
ATAAT-ATATA	13	2	45	4	0.001
ATAA-TCAAA	447	2	18	4	0.001
ATA-CTT	1933	2	12	31	0.003
A-TAGCA	372	2	20	40	0.012
ATAGC-T	3224	2	22	30	0.008
AT-AT	247	2	15	105	0.04
AT-AT	403	2	16	105	0.044
ATA-T	1790	2	13	78	0.018
AT-ATATT	459	2	20	5	0.001
AT-ATCA	1004	2	22	9	0.001
ATATT-AAG	1161	2	20	68	0.031
ATATT-AAG	1299	2	18	68	0.026
ATATT-AAG	1300	2	16	68	0.021
ATATT-AAG	1304	2	25	68	0.046
ATATT-AAG	1305	2	21	68	0.034
ATATT-ATTAT	12	2	63	4	0.001
ATATT-TATAT	12	2	63	4	0.001
AT-CAA	87	2	29	7	0.001
A-TCT	23255	2	3	255	0.009
A-TCTA	592	2	19	15	0.002
ATC-TAAA	1101	2	15	3	0.001
ATC-TACA	2641	2	10	5	0.001
AT-CTATG	466	2	17	19	0.002
ATGGT-AATAT	412	2	17	5	0.001
ATGT-ATAAT	464	2	22	8	0.001
ATGT-ATAAT	484	2	25	8	0.001
A-TTA	1	2	696	84	0.001
ATT-ACG	390	2	22	9	0.001
ATTAT-AAT	877	2	16	10	0.001
ATTAT-TACA	440	2	15	23	0.002
ATTAT-TACA	474	2	21	23	0.005
ATTAT-TACA	484	2	25	23	0.006
ATTAT-TACA	1009	2	27	23	0.007
ATTAT-TACA	1728	2	20	23	0.004
ATTAT-TATAT	32	2	26	6	0.001
ATTAT-TATTA	12	2	63	5	0.002
AT-TC	1748	2	17	14	0.001
ATTC-AAT	1323	2	19	12	0.001
ATTC-AAT	1325	2	17	12	0.001
ATT-CGAAA	1911	2	17	7	0.001
A-TTCT	1513	2	13	12	0.001
ATT-CTATG	483	2	36	11	0.003
ATT-T	6436	2	13	101	0.029
A-TTTA	3122	2	10	161	0.041
ATTT-ATTT	50	2	33	32	0.02
ATTT-ATTT	80	2	25	32	0.012
ATTT-ATTT	93	2	30	32	0.017
ATTT-ATTT	138	2	15	32	0.004
A-TTTGA	838	2	12	36	0.004
ATTTGT-AAAT	560	2	17	3	0.001
ATTT-TATT	108	2	24	17	0.003
ATTTT-T	7895	2	9	35	0.002
ATTTTT-AAG	464	2	22	7	0.001
ATTT-TTTA	7	2	57	25	0.034
ATTT-TTTA	28	2	38	25	0.016
CAA-AAAT	3446	2	14	33	0.004
CA-AC	661	2	37	22	0.012
CA-AC	665	2	21	22	0.004
CAA-CAA	7471	2	11	22	0.001
CAATA-A	456	2	25	4	0.001
C-AC	422	2	19	4	0.001
CA-CA	659	2	52	26	0.031
CAC-GTT	177	2	115	5	0.006
CACTA-CACTA	2661	2	14	13	0.001
CAG-GGC	240	2	19	3	0.001
CAT-T	231	2	17	47	0.012
CAT-T	7546	2	8	47	0.003
CGAAA-ATAGC	1588	2	15	4	0.001
CGAAA-CGAAA	2400	2	8	187	0.035
CGAAA-CGAAA	3601	2	6	187	0.021
CGAAA-CGAAA	3709	2	9	187	0.044
CGAAA-CGAAA	5365	2	6	187	0.021
CGAAA-CGAAA	7466	2	9	187	0.044
CGAAA-TTGAGC	2316	2	12	6	0.001
CGAAA-TTTGA	3737	2	15	4	0.001
CGA-TTTG	456	2	25	7	0.001
CGTTAG-A	1084	2	14	13	0.001
C-T	495	2	19	85	0.042
C-T	2725	2	12	85	0.018
CT-AAC	836	2	16	6	0.001
CTAAG-CCATA	1319	2	18	4	0.001
CTAAG-TTC	1296	2	17	52	0.014
CTATG-AAG	557	2	23	69	0.041
CTATG-AAG	884	2	16	69	0.021
CTATG-TTTCG	652	2	19	6	0.001
CTG-CGT	226	2	24	5	0.001
CT-T	50	2	33	43	0.034
CTT-A	8220	2	7	248	0.045
CTT-AAAT	1071	2	12	75	0.014
CTT-AAAT	285	2	17	75	0.028
CTT-AATAT	1158	2	22	51	0.022
CTT-AATAT	1297	2	20	51	0.019
CTT-AATAT	1299	2	18	51	0.015
CTT-AATAT	1302	2	22	51	0.022
CTT-AATAT	1303	2	21	51	0.02
CTT-AATAT	1304	2	25	51	0.028
CTT-AATAT	1305	2	21	51	0.02
CTTAG-A	946	2	25	66	0.043
CTTAG-A	961	2	27	66	0.049
CTTAG-A	1003	2	14	66	0.015
CTTAG-GCATA	580	2	25	13	0.002
CTT-TCT	4781	2	12	78	0.016
CTT-TTC	310	2	16	78	0.027
GAA-A	4410	2	8	125	0.017
G-AAG	257	2	16	52	0.013
GAATCT-GAATCT	15	2	42	10	0.003
GAATCT-GAATCT	16	2	46	10	0.004
GACTCT-GACTCT	35	2	27	3	0.001
GATAAT-AAAT	4344	2	7	7	0.001
GCATA-A	944	2	18	52	0.016
GCATA-A	949	2	18	52	0.016
GCGTTA-A	513	2	53	6	0.002
GCT-GT	1029	2	24	4	0.001
GCTTA-A	502	2	25	44	0.021
GCTTA-A	557	2	23	44	0.018
GCTTA-A	954	2	21	44	0.015
GCTTA-A	955	2	22	44	0.017
GCTTA-A	957	2	29	44	0.028
GCT-TCG	33	2	45	5	0.001
GCT-TG	1029	2	24	7	0.001
GCTTTG-GCTTTG	27	2	40	5	0.001
GGC-ATAA	1042	2	13	5	0.001
GGC-T	220	2	25	26	0.008
GGTA-GCCGCA	606	2	13	34	0.004
GGTA-GCCGCA	614	2	18	34	0.007
GGTA-GCCGCA	626	2	21	34	0.01
GGTA-GCCGCA	628	2	8	34	0.001
GGT-CACAGC	739	2	18	21	0.003
GGT-CACAGC	740	2	11	21	0.001
GGTTT-AAC	2383	2	14	11	0.001
GGTTT-AAC	2384	2	10	11	0.001
GTC-AG	209	2	15	5	0.001
GTC-GAC	955	2	22	11	0.001
GT-GT	663	2	19	73	0.032
T-A	1	2	696	885	0.001
TAAA-AATA	76	2	29	27	0.011
TAAA-AATA	80	2	25	27	0.009
TAAA-AATA	92	2	26	27	0.009
TAA-AAT	56	2	45	23	0.019
TAA-AAT	60	2	34	23	0.011
T-AAACA	5	2	104	10	0.019
T-AAACAA	5425	2	12	4	0.001
T-AAACT	287	2	22	4	0.001
TAAG-AAG	2555	2	18	36	0.008
TAAGCA-A	1304	2	25	28	0.009
T-AAT	5435	2	10	125	0.026
T-AAT	5682	2	9	125	0.021
TA-AT	106	2	15	87	0.029
TA-AT	3957	2	9	87	0.011
TAA-T	1	2	696	47	0.016
TAA-T	15550	2	3	47	0.001
T-AATA	2802	2	9	195	0.047
T-ACAAA	5644	2	15	7	0.001
TACA-ATTAT	381	2	15	7	0.001
TACA-ATTAT	1669	2	18	7	0.001
T-ACCCGA	1173	2	18	35	0.008
T-ACGCTA	642	2	8	128	0.018
T-ACGCTA	1013	2	9	128	0.022
T-ACGCTA	1102	2	14	128	0.049
TAGCA-A	400	2	32	49	0.04
TAGCA-A	948	2	20	49	0.017
TAGCA-A	1332	2	17	49	0.013
TAGCA-TAA	483	2	36	4	0.001
TAGCGT-A	476	2	24	47	0.022
TAGCGT-A	512	2	20	47	0.016
TAGCT-A	1000	2	22	70	0.038
TAGCT-TAGCT	1180	2	15	6	0.001
TA-GTT	311	2	19	7	0.001
T-ATA	264	2	16	65	0.019
TATATG-TTAT	161	2	20	14	0.002
TAT-ATT	46	2	32	12	0.003
TATAT-TACA	484	2	25	10	0.001
TATAT-TATTA	13	2	45	3	0.001
TATGA-ATTT	4007	2	13	5	0.001
TATGC-CTAAG	578	2	15	41	0.007
TATGC-CTAAG	580	2	25	41	0.019
T-ATTA	168	2	29	14	0.003
TATT-AGA	912	2	22	9	0.001
TA-TTAT	1014	2	12	26	0.002
TATT-ATTT	5	2	104	17	0.048
TATT-ATTT	41	2	51	17	0.014
TAT-TTA	3994	2	11	12	0.001
TAT-TTA	104	2	17	12	0.001
TAT-TTTGAA	669	2	27	5	0.001
TATT-TTTA	12	2	63	17	0.02
TCAAGC-A	6377	2	9	74	0.008
TCAAGC-T	9106	2	2	66	0.001
TC-AATT	504	2	23	6	0.001
TCATGC-CTT	557	2	23	15	0.002
TCCAA-TCCAA	125	2	14	7	0.001
TCT-AAAAT	1267	2	12	30	0.003
TCT-AAC	255	2	19	13	0.001
TCT-AATA	912	2	22	32	0.009
TCT-AATAT	1301	2	29	15	0.004
TCT-ATA	2109	2	9	22	0.001
T-CTATG	1193	2	8	146	0.023
TC-TCT	1710	2	7	38	0.001
TC-TCT	1724	2	15	38	0.006
TC-TCT	1730	2	9	38	0.002
T-CTG	912	2	22	29	0.008
TCTGAA-TCTGAA	14	2	44	8	0.002
TCTG-TTC	709	2	19	10	0.001
TCTG-TTC	710	2	19	10	0.001
T-CTT	4706	2	4	251	0.016
TCTT-A	117	2	41	5	0.001
TCT-TCAAGC	2593	2	19	28	0.005
TCT-TTC	3138	2	18	76	0.031
T-GAA	3698	2	15	51	0.011
TGAA-A	4542	2	10	7	0.001
TGA-CAT	124	2	25	5	0.001
TGAGCA-CTT	860	2	14	11	0.001
TGA-TATTT	630	2	21	4	0.001
TGC-AAAT	3209	2	11	7	0.001
T-GCT	5610	2	13	34	0.004
TGCTCA-CGAAA	189	2	19	6	0.001
TGC-TGAC	267	2	20	4	0.001
TG-G	162	2	20	6	0.001
TGGA-AAG	1450	2	12	4	0.001
TGGATT-TTGGA	16	2	46	4	0.001
TGGCTT-TGGCTT	62	2	25	6	0.001
TG-GT	657	2	27	26	0.009
TG-GT	666	2	27	26	0.009
T-GGTAA	733	2	15	3	0.001
TGTA-AATAT	1011	2	17	10	0.001
TGT-AAG	3740	2	13	14	0.001
TGT-AAT	230	2	20	7	0.001
T-GTC	288	2	28	63	0.049
TG-TTC	380	2	17	13	0.001
TGTTT-A	5	2	104	13	0.03
TGTTT-A	7	2	57	13	0.01
T-T	66	2	24	1292	0.016
T-T	21	2	34	1292	0.001
T-T	22	2	29	1292	0.005
T-T	25	2	30	1292	0.004
T-T	35	2	27	1292	0.008
T-T	38	2	29	1292	0.005
T-T	41	2	51	1292	0.001
T-T	48	2	26	1292	0.01
T-T	59	2	31	1292	0.003
T-T	64	2	21	1292	0.033
T-T	70	2	25	1292	0.013
T-T	121	2	22	1292	0.026
T-T	159	2	30	1292	0.004
T-T	160	2	21	1292	0.033
T-T	161	2	20	1292	0.041
T-T	168	2	29	1292	0.005
T-T	182	2	20	1292	0.041
T-T	284	2	23	1292	0.021
T-T	372	2	20	1292	0.041
T-T	618	2	23	1292	0.021
T-T	961	2	27	1292	0.008
T-T	1528	2	20	1292	0.041
TTA-A	5434	2	10	92	0.015
T-TAAA	6783	2	13	49	0.008
TTA-AATG	1324	2	18	4	0.001
T-TACT	1849	2	12	17	0.001
TTA-CTT	1641	2	17	24	0.003
TTA-TAAA	496	2	28	12	0.002
TTATA-TATAT	313	2	18	5	0.001
TTAT-ATTT	6	2	68	19	0.028
TTA-TCT	324	2	26	23	0.007
T-TATGCT	1545	2	24	55	0.03
TTAT-TATT	33	2	45	20	0.015
TTAT-TATT	1256	2	19	20	0.003
TTA-TTTTA	1451	2	21	4	0.001
TTC-A	17290	2	2	216	0.002
TTC-AAG	12316	2	8	175	0.031
T-TCAAGC	1162	2	20	76	0.038
TTC-AATA	16457	2	5	31	0.001
TTCAGC-TCAGAT	22	2	29	4	0.001
TTC-CTT	3711	2	11	89	0.017
TTC-CTT	3835	2	12	89	0.02
TTC-CTT	3747	2	10	89	0.014
TTCGAT-TCGAT	4	2	78	3	0.001
TTC-T	17375	2	3	192	0.005
TTC-TAAA	9424	2	7	21	0.001
TTC-TCT	1653	2	15	109	0.042
TTC-TCT	3155	2	13	109	0.033
T-TG	6225	2	13	97	0.027
T-TGC	438	2	17	30	0.005
TTGGA-TTGGA	291	2	16	35	0.006
TTGGA-TTGGA	16	2	46	35	0.042
TTGGA-TTGGAT	15	2	42	14	0.007
TTGGAT-TTGGA	93	2	30	15	0.004
TTGGAT-TTGGAT	4	2	78	15	0.024
TTGGAT-TTGGAT	42	2	31	15	0.004
TTTA-AAAAT	208	2	16	12	0.001
TTTA-ATA	566	2	17	13	0.001
TTTAA-TTTCG	820	2	20	13	0.001
T-TTAT	524	2	9	126	0.022
TTTAT-AAG	883	2	15	36	0.006
TTTA-TAT	86	2	27	13	0.002
TTTA-TATGCT	1431	2	16	12	0.001
TTTA-TATGCT	1429	2	14	12	0.001
TTTA-TATT	5	2	104	17	0.048
TTTA-TTAT	75	2	24	24	0.006
TTTA-TTAT	119	2	18	24	0.004
TTTA-TTTA	36	2	20	54	0.021
TTTA-TTTA	1277	2	20	54	0.021
TTTA-TTTA	1698	2	18	54	0.017
T-TTC	8166	2	7	254	0.047
TTTCG-A	1343	2	11	60	0.008
TTTCG-A	2057	2	7	60	0.003
TTTCG-A	14905	2	3	60	0.001
TTTGCT-TAAG	3224	2	22	13	0.002
TTTTA-A	2043	2	16	36	0.006
TTTTA-ATATT	1338	2	26	13	0.002
