# Supplementary material for: Association of microsatellite pairs with segmental duplications in insect genomes
Source: BMC Genomics. 2013 Dec 21;14:907. doi: 10.1186/1471-2164-14-907 (PMC3878106; doi:10.1186/1471-2164-14-907)
Supplement: Additional file 4 — List of microsatellite pairs which are duplicated within X chromosome or an autosome. They are not duplicated between X chromosome and an autosome. [file 1471-2164-14-907-S4.xlsx]

## Sheet: Sheet1
List of microsatellite pairs which are duplicated within sex chromosome or autosome. They are never duplicated in between sex chromosome and autosome.
Anopheles gambiae									Drosophila melanogaster
chr	start	end	Paired microsatellite	No. of duplications					chr	start	end	Paired microsatellite	No. of duplications
X	5936520	5936604	(AAG)n - 20bp - (AAG)n	2					X	20477755	20477982	(A)n - 186bp - (A)n	2
X	3944078	3944234	(AAG)n - 16bp - (GAA)n	2					X	14299285	14299528	(A)n - 199bp - (A)n	2
X	9312707	9313074	(AAG)n - 1bp - (TAA)n	3					X	3320792	3321116	(A)n - 278bp - (A)n	2
X	15965286	15965481	(AAT)n - 9bp - (AAT)n	2					X	11556048	11556476	(A)n - 379bp - (A)n	2
X	20252210	20252814	(AAT)n - 540bp - (CA)n	2					X	934415	934594	(AAAATA)n - 138bp - (TATGTT)n	5
X	10752698	10752818	(AAT)n - 1bp - (TAT)n	3					X	21560193	21560339	(A)n - 75bp - (AAT)n	2
X	6378608	6379507	(A)n - 859bp - (C)n	2					X	4916354	4916668	(AAC)n - 275bp - (T)n	2
X	21890988	21891030	(A)n - 1bp - (CA)n	3					X	17640327	17640756	(A)n - 397bp - (AT)n	2
X	8353993	8354206	(AC)n - 172bp - (AC)n	2					X	13077311	13077444	(A)n - 76bp - (AT)n	2
X	14596163	14596404	(AC)n - 185bp - (AC)n	2					X	21022756	21024485	(AAT)n - 1387bp - (ATT)n	2
X	2326583	2326799	(AC)n - 186bp - (AC)n	2					X	4648228	4648759	(A)n - 480bp - (CA)n	2
X	10281136	10281372	(AC)n - 194bp - (AC)n	2					X	3405634	3405720	(AC)n - 56bp - (A)n	2
X	4461858	4462167	(AC)n - 196bp - (AC)n	2					X	12781250	12781990	(A)n - 691bp - (CA)n	2
X	4870833	4871105	(AC)n - 222bp - (AC)n	2					X	9927673	9927754	(ACA)n - 37bp - (CAA)n	2
X	918576	918856	(AC)n - 243bp - (AC)n	3					X	958824	959007	(A)n - 65bp - (CAG)n	8
X	4800343	4800409	(AC)n - 28bp - (AC)n	2					X	5755457	5755495	(A)n - 1bp - (CAGAAA)n	2
X	14421502	14421833	(AC)n - 297bp - (AC)n	2					X	15720765	15720846	(AC)n - 1bp - (TA)n	3
X	18184295	18184750	(AC)n - 334bp - (AC)n	2					X	21483832	21487760	(ACT)n - 3867bp - (AT)n	2
X	9332751	9333129	(AC)n - 345bp - (AC)n	2					X	20173662	20174217	(AC)n - 519bp - (TTGT)n	2
X	917839	918592	(AC)n - 720bp - (AC)n	2					X	15071419	15071585	(A)n - 138bp - (T)n	2
X	1379290	1380145	(AC)n - 732bp - (AC)n	2					X	5287513	5287745	(A)n - 198bp - (T)n	2
X	6991148	6991267	(AC)n - 89bp - (AC)n	2					X	14660496	14662960	(A)n - 2414bp - (T)n	2
X	618824	619026	(AC)n - 156bp - (AG)n	2					X	12163093	12164500	(A)n - 1364bp - (TA)n	2
X	8061910	8062280	(AC)n - 229bp - (AG)n	2					X	4947352	4949142	(AT)n - 1750bp - (A)n	2
X	2111552	2111785	(AC)n - 134bp - (CA)n	2					X	21487728	21489953	(AT)n - 2164bp - (ACT)n	2
X	14105423	14105620	(AC)n - 135bp - (CA)n	2					X	8582417	8582461	(ATAC)n - 1bp - (TA)n	2
X	3436168	3436352	(AC)n - 138bp - (CA)n	2					X	20179240	20179282	(ATAG)n - 1bp - (GGAT)n	2
X	9760998	9761182	(AC)n - 143bp - (CA)n	2					X	10779462	10779648	(AT)n - 139bp - (AT)n	2
X	9469852	9470049	(AC)n - 149bp - (CA)n	2					X	9466861	9467433	(AT)n - 532bp - (AT)n	2
X	5016309	5016649	(AC)n - 152bp - (CA)n	2					X	20174369	20174596	(AT)n - 137bp - (CAAATA)n	2
X	4397504	4397708	(AC)n - 163bp - (CA)n	2					X	19563933	19563978	(ATCGA)n - 1bp - (GATCG)n	2
X	9779121	9779328	(AC)n - 169bp - (CA)n	3					X	14081072	14083431	(AT)n - 2324bp - (T)n	2
X	4788533	4788749	(AC)n - 175bp - (CA)n	2					X	6590193	6590456	(AT)n - 187bp - (TA)n	2
X	4399580	4399850	(AC)n - 215bp - (CA)n	2					X	5273839	5273890	(AT)n - 7bp - (TA)n	2
X	12706150	12706430	(AC)n - 246bp - (CA)n	2					X	20173010	20173676	(ATT)n - 624bp - (AC)n	2
X	18706071	18706421	(AC)n - 253bp - (CA)n	2					X	13079636	13080486	(A)n - 812bp - (TTAT)n	2
X	5596428	5596901	(AC)n - 349bp - (CA)n	2					X	21565080	21565227	(ATT)n - 75bp - (T)n	2
X	835235	835657	(AC)n - 362bp - (CA)n	2					X	3159892	3159977	(AT)n - 48bp - (TTA)n	2
X	23636656	23636744	(AC)n - 5bp - (CA)n	4					X	21035334	21036096	(ATT)n - 450bp - (TATT)n	2
X	1586247	1586941	(AC)n - 662bp - (CA)n	2					X	20174556	20175353	(CAAATA)n - 723bp - (TATG)n	2
X	4796728	4796875	(AC)n - 87bp - (CAA)n	2					X	11647943	11648108	(CAA)n - 125bp - (TG)n	2
X	6327827	6328038	(AC)n - 137bp - (CT)n	2					X	8241273	8241317	(CA)n - 10bp - (CA)n	2
X	10408803	10408979	(AC)n - 141bp - (CT)n	2					X	10076991	10077096	(CA)n - 53bp - (CA)n	2
X	9787023	9787171	(AC)n - 97bp - (CT)n	2					X	6298936	6299730	(CA)n - 741bp - (CA)n	2
X	6338007	6338189	(AC)n - 150bp - (GA)n	2					X	4701717	4701852	(CA)n - 85bp - (CA)n	2
X	6395304	6395531	(AC)n - 177bp - (GT)n	2					X	1893135	1893310	(CAG)n - 139bp - (CAG)n	2
X	3969172	3969412	(AC)n - 196bp - (GT)n	2					X	7203399	7203472	(CAG)n - 38bp - (CAG)n	2
X	9752097	9752667	(AC)n - 537bp - (GT)n	2					X	20180104	20180256	(CAGGA)n - 104bp - (CTGATT)n	2
X	10879774	10879887	(AC)n - 77bp - (GT)n	2					X	4039700	4039750	(CA)n - 1bp - (TA)n	2
X	12548797	12549778	(AC)n - 892bp - (GT)n	2					X	3881369	3881548	(CATAAA)n - 138bp - (TTTTAT)n	3
X	21991672	21991822	(AC)n - 1bp - (TACA)n	3					X	17797752	17797849	(CT)n - 52bp - (AT)n	2
X	702761	703441	(AC)n - 600bp - (TC)n	2					X	17796231	17797599	(CTCAT)n - 1338bp - (TAT)n	2
X	8672496	8672656	(AC)n - 107bp - (TG)n	2					X	4971011	4971052	(CTC)n - 1bp - (GCT)n	2
X	2816825	2816897	(AC)n - 16bp - (TG)n	2					X	20172552	20173038	(CTG)n - 441bp - (ATT)n	2
X	4126853	4127073	(AC)n - 172bp - (TG)n	2					X	20180230	20180417	(CTGATT)n - 144bp - (G)n	2
X	5539207	5539268	(AC)n - 31bp - (TG)n	3					X	9719047	9719107	(GCA)n - 1bp - (CCA)n	2
X	12246251	12246671	(AC)n - 384bp - (TG)n	2					X	20179258	20179662	(GGAT)n - 361bp - (TTCCTG)n	2
X	18158796	18159260	(AC)n - 412bp - (TG)n	2					X	20180400	20180733	(G)n - 292bp - (TCCAGC)n	2
X	4725272	4726046	(AC)n - 728bp - (TG)n	2					X	3988975	3989005	(GTGC)n - 1bp - (TG)n	2
X	7007008	7007133	(AC)n - 84bp - (TG)n	2					X	4829891	4830117	(GT)n - 192bp - (T)n	2
X	8655089	8655272	(AG)n - 112bp - (AC)n	2					X	3043055	3043350	(T)n - 245bp - (A)n	2
X	1454952	1455169	(AG)n - 157bp - (AC)n	2					X	7908321	7908632	(T)n - 261bp - (A)n	2
X	8062198	8062435	(AG)n - 105bp - (AG)n	2					X	4982347	4982711	(T)n - 320bp - (A)n	2
X	17517061	17517111	(AG)n - 12bp - (AG)n	4					X	20958516	20962771	(T)n - 4212bp - (A)n	2
X	65494	65588	(AG)n - 20bp - (AG)n	2					X	3415111	3415678	(T)n - 530bp - (A)n	2
X	10484128	10484176	(AG)n - 9bp - (AG)n	3					X	2233192	2233346	(TA)n - 109bp - (AT)n	2
X	17965674	17965891	(AG)n - 124bp - (CA)n	2					X	2510295	2510503	(TAA)n - 9bp - (T)n	2
X	10071329	10071533	(AG)n - 145bp - (CA)n	2					X	14900211	14900424	(TA)n - 155bp - (CA)n	2
X	2323532	2323858	(AG)n - 272bp - (CA)n	2					X	9417263	9417542	(TA)n - 213bp - (GT)n	2
X	18005978	18006205	(AG)n - 120bp - (GA)n	2					X	2434808	2434963	(T)n - 118bp - (AT)n	2
X	5614263	5614576	(AG)n - 271bp - (GA)n	2					X	12635853	12636283	(T)n - 395bp - (AT)n	2
X	15650806	15651012	(AG)n - 3bp - (GA)n	2					X	10055173	10056033	(TA)n - 824bp - (T)n	2
X	3634438	3634556	(AG)n - 47bp - (GA)n	2					X	8798635	8798685	(TA)n - 5bp - (TA)n	2
X	10546689	10546796	(AG)n - 54bp - (GA)n	2					X	20789201	20789269	(TA)n - 6bp - (TA)n	2
X	1529538	1529614	(AG)n - 7bp - (GA)n	2					X	17797584	17797766	(TAT)n - 153bp - (CT)n	2
X	7379972	7380031	(AG)n - 9bp - (GA)n	2					X	13079078	13079653	(TATG)n - 537bp - (A)n	2
X	3075892	3076070	(AG)n - 144bp - (GT)n	2					X	20828064	20832209	(TAT)n - 4105bp - (GTG)n	2
X	18891926	18892171	(AG)n - 91bp - (GT)n	2					X	20175319	20176498	(TATG)n - 1118bp - (TGGATG)n	2
X	1664076	1664434	(AG)n - 296bp - (TC)n	2					X	19030714	19031531	(TATGTT)n - 779bp - (CCAGCA)n	2
X	9821422	9822686	(ATAA)n - 1229bp - (TTTGTT)n	2					X	2745095	2746324	(T)n - 1162bp - (ATT)n	2
X	22946010	22946224	(AT)n - 30bp - (AT)n	2					X	21036081	21036950	(TATT)n - 840bp - (GA)n	2
X	13339924	13340209	(ATA)n - 1bp - (TAT)n	4					X	10592966	10593416	(T)n - 404bp - (CAG)n	2
X	4250096	4250225	(ATT)n - 5bp - (TTC)n	2					X	19661545	19662667	(TG)n - 1081bp - (A)n	2
X	20377803	20377863	(ATTT)n - 32bp - (TTAT)n	2					X	3272906	3273047	(TG)n - 108bp - (A)n	2
X	7108276	7108434	(CA)n - 117bp - (AC)n	2					X	2510475	2510681	(T)n - 164bp - (GCT)n	2
X	17518179	17518392	(CA)n - 153bp - (AC)n	2					X	3395126	3395301	(TGC)n - 65bp - (T)n	7
X	18706396	18706649	(CA)n - 188bp - (AC)n	3					X	12582474	12582541	(TGC)n - 11bp - (TGC)n	2
X	4418908	4419145	(CA)n - 193bp - (AC)n	2					X	12609207	12609257	(TGC)n - 14bp - (TGC)n	2
X	11277713	11277776	(CA)n - 26bp - (AC)n	2					X	12418021	12418088	(TGC)n - 25bp - (TGC)n	2
X	7433622	7433979	(CA)n - 312bp - (AC)n	2					X	17957164	17957238	(TGC)n - 35bp - (TGC)n	2
X	8852177	8852605	(CA)n - 359bp - (AC)n	2					X	7936605	7936669	(TGC)n - 8bp - (TGC)n	2
X	12412984	12413476	(CA)n - 446bp - (AC)n	2					X	11648085	11648202	(TG)n - 80bp - (CTT)n	2
X	19762277	19762372	(CA)n - 44bp - (AC)n	2					X	20176471	20179257	(TGGATG)n - 2742bp - (ATAG)n	2
X	10202058	10202996	(CA)n - 878bp - (AC)n	2					X	543466	543510	(TGG)n - 1bp - (CTG)n	2
X	6319428	6319626	(CA)n - 122bp - (AG)n	2					X	14215835	14216157	(T)n - 289bp - (GT)n	2
X	9091784	9091875	(CA)n - 27bp - (AG)n	2					X	2812206	2812647	(TG)n - 403bp - (T)n	2
X	754431	755241	(CA)n - 766bp - (AG)n	2					X	4820807	4821097	(TG)n - 250bp - (TG)n	7
X	19637782	19637903	(C)n - 1bp - (AC)n	3					X	4367433	4367742	(T)n - 274bp - (T)n	2
X	9040902	9041046	(CA)n - 100bp - (CA)n	2					X	8957645	8957955	(T)n - 277bp - (T)n	2
X	1837712	1837863	(CA)n - 109bp - (CA)n	2					X	3620343	3620726	(T)n - 343bp - (T)n	2
X	10670799	10670953	(CA)n - 111bp - (CA)n	2					X	8434310	8434720	(T)n - 372bp - (T)n	2
X	9763800	9763963	(CA)n - 117bp - (CA)n	2					X	2178458	2178960	(T)n - 464bp - (T)n	2
X	11517180	11517345	(CA)n - 136bp - (CA)n	2					X	7931856	7932415	(T)n - 509bp - (T)n	2
X	3436324	3436514	(CA)n - 142bp - (CA)n	2					X	8956625	8956707	(T)n - 53bp - (T)n	2
X	1554865	1555047	(CA)n - 144bp - (CA)n	2					X	2466925	2467519	(T)n - 563bp - (T)n	3
X	5815440	5815664	(CA)n - 153bp - (CA)n	2					X	1849530	1849633	(T)n - 60bp - (T)n	2
X	8398079	8398316	(CA)n - 167bp - (CA)n	2					X	6795442	6796182	(T)n - 696bp - (T)n	2
X	4067249	4067466	(CA)n - 168bp - (CA)n	2					X	11836626	11836803	(T)n - 132bp - (TA)n	2
X	5782314	5782542	(CA)n - 184bp - (CA)n	2					X	12516867	12517483	(T)n - 579bp - (TA)n	2
X	4869670	4869927	(CA)n - 226bp - (CA)n	2					X	13080465	13081534	(TTAT)n - 993bp - (TA)n	2
X	3875601	3875914	(CA)n - 269bp - (CA)n	2					X	20179643	20180126	(TTCCTG)n - 442bp - (CAGGA)n	2
X	5265343	5265415	(CA)n - 27bp - (CA)n	2					X	20174195	20174419	(TTGT)n - 152bp - (AT)n	2
X	10354846	10355219	(CA)n - 335bp - (CA)n	2					X	21841869	21842475	(T)n - 568bp - (TTA)n	2
X	11658439	11658538	(CA)n - 55bp - (CA)n	2					3R	5665453	5665565	(A)n - 68bp - (A)n	2
X	8164665	8165518	(CA)n - 763bp - (CA)n	2					3R	26208286	26208465	(AAAATA)n - 138bp - (TATGTT)n	2
X	2278834	2279286	(CA)n - 356bp - (GA)n	2					3R	5670733	5670877	(A)n - 75bp - (AAT)n	2
X	16978283	16978509	(CAG)n - 192bp - (AC)n	2					3R	2244770	2244818	(A)n - 1bp - (CA)n	2
X	10070053	10070158	(CAG)n - 59bp - (CAG)n	2					3R	25708777	25708939	(A)n - 65bp - (CAG)n	9
X	5625703	5625880	(CA)n - 133bp - (GT)n	2					3R	24074597	24075355	(ACTAA)n - 720bp - (GGAGT)n	2
X	4323774	4323999	(CA)n - 171bp - (GT)n	2					3R	18428672	18428775	(CAG)n - 17bp - (CAG)n	2
X	14696019	14698295	(CA)n - 2236bp - (GT)n	2					3R	9475700	9475758	(CAG)n - 19bp - (GCA)n	2
X	9629708	9630061	(CA)n - 301bp - (GT)n	2					3R	11427327	11427506	(CATAAA)n - 138bp - (TTTTAT)n	2
X	8828375	8828711	(CA)n - 303bp - (GT)n	2					3R	17635224	17635270	(CAT)n - 1bp - (GCA)n	2
X	4391229	4391625	(CA)n - 353bp - (GT)n	2					3R	27823937	27830966	(CT)n - 6995bp - (CT)n	2
X	10195290	10195695	(CA)n - 374bp - (GT)n	2					3R	8493381	8493847	(CT)n - 418bp - (GT)n	2
X	17682102	17682865	(CA)n - 555bp - (GT)n	2					3R	17977204	17977281	(CTG)n - 38bp - (TGC)n	2
X	350325	350566	(CA)n - 77bp - (GT)n	2					3R	22702653	22702689	(GCT)n - 1bp - (TTG)n	2
X	9857093	9858297	(CA)n - 1161bp - (TC)n	2					3R	17378041	17378260	(GT)n - 173bp - (TG)n	2
X	11940068	11940229	(CA)n - 125bp - (TG)n	2					3R	14158244	14158853	(TAA)n - 568bp - (A)n	2
X	8398291	8398518	(CA)n - 180bp - (TG)n	2					3R	26201390	26202240	(TATGTT)n - 812bp - (CCAGCA)n	2
X	19200135	19200645	(CA)n - 465bp - (TG)n	2					3R	18469720	18469749	(TCA)n - 1bp - (GCA)n	2
X	10424683	10425223	(CA)n - 503bp - (TG)n	2					3R	4435494	4435659	(TGC)n - 65bp - (T)n	2
X	9397387	9398038	(CA)n - 525bp - (TG)n	2					3R	622325	622433	(TGC)n - 17bp - (TGC)n	2
X	2708806	2709209	(C)n - 371bp - (CA)n	2					3R	10961930	10961971	(TGT)n - 13bp - (TGT)n	2
X	5967070	5967401	(C)n - 299bp - (CAG)n	2					3L	17724966	17725068	(A)n - 68bp - (A)n	2
X	20632501	20632543	(CGTG)n - 10bp - (TG)n	2					3L	9533846	9534025	(AAAATA)n - 138bp - (TATGTT)n	6
X	23509700	23509826	(CTA)n - 1bp - (AC)n	2					3L	19739737	19744120	(ACAAA)n - 4348bp - (ATAC)n	2
X	17933108	17933155	(CT)n - 1bp - (AC)n	9					3L	1155178	1155329	(A)n - 65bp - (CAG)n	7
X	12305589	12305805	(CT)n - 122bp - (CA)n	2					3L	21235305	21236776	(A)n - 1434bp - (T)n	2
X	12428575	12428667	(CT)n - 4bp - (CA)n	2					3L	19763709	19764465	(A)n - 696bp - (T)n	2
X	10223597	10224255	(CT)n - 515bp - (CA)n	2					3L	19762744	19763744	(ATAC)n - 951bp - (A)n	2
X	15084289	15084420	(CT)n - 83bp - (CA)n	2					3L	19744100	19745443	(ATAC)n - 1305bp - (TCC)n	2
X	8149509	8149687	(CT)n - 116bp - (CT)n	2					3L	17724379	17724524	(ATT)n - 75bp - (T)n	2
X	31661	31866	(CT)n - 16bp - (CT)n	2					3L	19937689	19938650	(CA)n - 928bp - (CA)n	2
X	7888716	7888823	(CT)n - 20bp - (CT)n	2					3L	19813826	19814005	(CATAAA)n - 138bp - (TTTTAT)n	3
X	7603352	7604088	(CT)n - 706bp - (CT)n	3					3L	19761835	19762758	(C)n - 895bp - (ATAC)n	2
X	348492	348634	(CT)n - 76bp - (CT)n	2					3L	19756611	19757163	(CCATA)n - 477bp - (TAA)n	2
X	23527128	23527229	(CTTA)n - 31bp - (TA)n	2					3L	19750562	19752438	(CTCGT)n - 1846bp - (T)n	2
X	6571877	6572019	(CTT)n - 1bp - (ATT)n	2					3L	19761535	19761639	(CTGG)n - 73bp - (TGC)n	2
X	14162602	14162665	(CT)n - 11bp - (TC)n	2					3L	19755762	19756665	(GA)n - 827bp - (CCATA)n	2
X	7837270	7837318	(CT)n - 13bp - (TC)n	2					3L	13588037	13588961	(GCA)n - 871bp - (GT)n	2
X	6817202	6817547	(GA)n - 282bp - (AC)n	2					3L	19757142	19759460	(TAA)n - 2274bp - (TGA)n	2
X	10935566	10935727	(GA)n - 96bp - (AC)n	2					3L	19730279	19730435	(TAT)n - 119bp - (C)n	2
X	7612592	7612662	(GAACG)n - 20bp - (GAACG)n	2					3L	9526982	9527799	(TATGTT)n - 779bp - (CCAGCA)n	2
X	9569156	9569523	(GA)n - 44bp - (AG)n	2					3L	19752424	19755784	(T)n - 3324bp - (GA)n	2
X	1288017	1288153	(GA)n - 5bp - (AG)n	2					3L	19759437	19761550	(TGA)n - 2075bp - (CTGG)n	2
X	10277386	10277527	(G)n - 108bp - (AC)n	2					3L	19849614	19849808	(TGC)n - 65bp - (T)n	4
X	4864979	4865031	(G)n - 22bp - (AC)n	2					3L	19761623	19761716	(TGC)n - 55bp - (TAT)n	2
X	583583	583934	(GA)n - 250bp - (CA)n	2					3L	19820055	19820872	(TGCTGG)n - 779bp - (CATAAA)n	2
X	8883247	8884762	(GA)n - 1481bp - (GT)n	2					3L	14020799	14020872	(TGC)n - 1bp - (TTG)n	4
X	11512583	11512792	(GA)n - 171bp - (GT)n	2					3L	14744575	14744612	(TGT)n - 1bp - (CTG)n	2
X	5298985	5299297	(GA)n - 236bp - (GT)n	2					3L	23159671	23166413	(TG)n - 6714bp - (TG)n	2
X	15660886	15661048	(GCA)n - 1bp - (ACA)n	2					3L	23824233	23824294	(TTA)n - 7bp - (T)n	2
X	8146021	8146151	(GC)n - 99bp - (CA)n	2					3L	16177263	16180287	(T)n - 2984bp - (TCA)n	2
X	18613400	18613490	(GC)n - 1bp - (TG)n	3					3L	14020822	14020893	(TTG)n - 1bp - (CTG)n	2
X	14833776	14833837	(GCT)n - 11bp - (TGC)n	2					3L	11535701	11535849	(TTG)n - 116bp - (TGC)n	2
X	935793	935883	(GCT)n - 14bp - (TGC)n	2					2R	273883	274007	(A)n - 75bp - (AAT)n	3
X	7809467	7809640	(GT)n - 143bp - (AC)n	2					2R	6509928	6511489	(AAT)n - 1482bp - (A)n	2
X	10865819	10866080	(GT)n - 217bp - (AC)n	2					2R	17626818	17626982	(A)n - 65bp - (CAG)n	7
X	3941231	3941990	(GT)n - 395bp - (AC)n	2					2R	16289688	16290595	(A)n - 869bp - (GT)n	2
X	19205139	19205243	(GT)n - 1bp - (AG)n	9					2R	306850	307184	(ATACAT)n - 256bp - (TTAAA)n	2
X	9072205	9072359	(G)n - 115bp - (TC)n	2					2R	15802777	15802922	(ATT)n - 75bp - (T)n	3
X	10788950	10790148	(GT)n - 1022bp - (CA)n	2					2R	11000439	11000494	(CA)n - 15bp - (AC)n	2
X	9310719	9310962	(GT)n - 142bp - (CA)n	2					2R	18050800	18051068	(CAG)n - 237bp - (CAG)n	2
X	11925768	11925958	(GT)n - 154bp - (CA)n	2					2R	20535552	20535731	(CATAAA)n - 138bp - (TTTTAT)n	5
X	8020065	8020313	(GT)n - 187bp - (CA)n	2					2R	4758	9643	(TATT)n - 4855bp - (TATT)n	2
X	8162371	8164700	(GT)n - 2276bp - (CA)n	2					2R	15500880	15500919	(TCCG)n - 2bp - (GTCT)n	2
X	1702277	1702574	(GT)n - 249bp - (CA)n	2					2R	15413086	15413648	(TG)n - 511bp - (AT)n	2
X	2293023	2293460	(GT)n - 404bp - (CA)n	2					2R	12425149	12425297	(TG)n - 106bp - (CA)n	2
X	11550115	11550378	(GTC)n - 1bp - (TTC)n	2					2R	6905332	6905511	(TGC)n - 65bp - (T)n	5
X	350423	350585	(GT)n - 1bp - (G)n	2					2R	16846188	16846246	(TGC)n - 22bp - (TGC)n	2
X	2047585	2048375	(G)n - 762bp - (TG)n	2					2R	20541775	20542592	(TGCTGG)n - 779bp - (CATAAA)n	2
X	10510180	10510374	(GT)n - 145bp - (GA)n	2					2R	10908702	10908826	(T)n - 68bp - (T)n	3
X	10861040	10861076	(GT)n - 2bp - (GA)n	2					2L	15717072	15717120	(AAAAT)n - 19bp - (CA)n	2
X	23244948	23245053	(GTGA)n - 1bp - (TG)n	2					2L	20454173	20454329	(AAAC)n - 109bp - (AT)n	2
X	8442370	8442546	(GT)n - 137bp - (GT)n	2					2L	20455574	20455663	(A)n - 51bp - (AC)n	2
X	3591275	3591462	(GT)n - 155bp - (GT)n	2					2L	15715549	15715640	(AAGA)n - 52bp - (CCCCCT)n	2
X	11931976	11932174	(GT)n - 166bp - (GT)n	2					2L	17820010	17824895	(AATA)n - 4855bp - (AATA)n	2
X	11760124	11760359	(GT)n - 179bp - (GT)n	2					2L	22386481	22386607	(A)n - 81bp - (ATGT)n	2
X	3380565	3380819	(GT)n - 215bp - (GT)n	2					2L	8453456	8453630	(A)n - 65bp - (CAG)n	7
X	10927803	10928063	(GT)n - 220bp - (GT)n	2					2L	20455639	20455725	(AC)n - 44bp - (AT)n	2
X	8044763	8044842	(GT)n - 47bp - (GT)n	2					2L	15709812	15714960	(AC)n - 5112bp - (AT)n	2
X	19204376	19205217	(GT)n - 519bp - (GT)n	2					2L	20456235	20456972	(AC)n - 701bp - (CATTGA)n	2
X	10904687	10905419	(GT)n - 690bp - (GT)n	2					2L	9481881	9481982	(A)n - 66bp - (CTG)n	3
X	6456934	6457157	(GT)n - 189bp - (TG)n	2					2L	348154	355215	(AG)n - 6995bp - (AG)n	3
X	1962536	1962777	(GT)n - 193bp - (TG)n	2					2L	20453693	20454199	(AGATAC)n - 451bp - (AAAC)n	2
X	8048413	8048663	(GT)n - 203bp - (TG)n	2					2L	9974634	9974837	(AGC)n - 164bp - (A)n	2
X	5345878	5345948	(GT)n - 22bp - (TG)n	2					2L	9483698	9485031	(AG)n - 1299bp - (CGGCA)n	3
X	12728446	12728721	(GT)n - 234bp - (TG)n	2					2L	9482965	9483718	(AGGA)n - 711bp - (AG)n	3
X	14799766	14800101	(GT)n - 300bp - (TG)n	2					2L	15689619	15689870	(A)n - 211bp - (GTATGG)n	2
X	1661648	1662046	(GT)n - 366bp - (TG)n	2					2L	22658609	22658671	(ATACA)n - 28bp - (ATACA)n	2
X	8204793	8205569	(GT)n - 741bp - (TG)n	2					2L	9974812	9975017	(A)n - 9bp - (TAT)n	2
X	9942399	9942529	(GT)n - 93bp - (TG)n	2					2L	15707123	15709043	(ATATT)n - 1891bp - (TC)n	2
X	9312832	9313106	(TAA)n - 1bp - (GAA)n	3					2L	15702729	15706723	(AT)n - 3930bp - (CA)n	2
X	21991787	21991932	(TACA)n - 1bp - (CA)n	2					2L	15714941	15715302	(AT)n - 325bp - (CTCGAA)n	2
X	21276676	21276954	(TA)n - 1bp - (GT)n	3					2L	21511156	21515010	(ATTT)n - 3806bp - (TC)n	2
X	23864944	23865297	(T)n - 288bp - (ATAA)n	2					2L	21525886	21529743	(ATTT)n - 3807bp - (TC)n	6
X	23832012	23832192	(TA)n - 1bp - (TTAT)n	2					2L	21421283	21425141	(ATTT)n - 3808bp - (TC)n	2
X	8738638	8738970	(TC)n - 293bp - (AAAAG)n	2					2L	21426344	21430203	(ATTT)n - 3809bp - (TC)n	4
X	9879285	9879500	(TC)n - 163bp - (AC)n	2					2L	21480772	21484629	(ATTT)n - 3811bp - (TC)n	4
X	23218084	23218193	(TC)n - 1bp - (AC)n	9					2L	15716514	15717086	(CA)n - 541bp - (AAAAT)n	2
X	1096473	1096965	(TC)n - 427bp - (AG)n	2					2L	6149550	6149604	(CA)n - 9bp - (AC)n	2
X	8276884	8277075	(TC)n - 113bp - (CA)n	2					2L	9482604	9482987	(CA)n - 335bp - (AGGA)n	3
X	15922121	15922182	(TC)n - 4bp - (CA)n	2					2L	15706697	15707138	(CA)n - 400bp - (ATATT)n	2
X	22642595	22642685	(TCCT)n - 62bp - (TCCT)n	2					2L	20451555	20453722	(CAG)n - 2118bp - (AGATAC)n	2
X	2778970	2780030	(TC)n - 1020bp - (GT)n	2					2L	15701001	15702767	(CAG)n - 1707bp - (AT)n	2
X	13817349	13817816	(TC)n - 337bp - (TC)n	2					2L	3013673	3013845	(CAG)n - 134bp - (CAG)n	2
X	5736389	5736691	(TC)n - 126bp - (TG)n	2					2L	15717105	15717345	(CA)n - 205bp - (TGTGAG)n	2
X	17693371	17693666	(TC)n - 190bp - (TG)n	2					2L	15715620	15716531	(CCCCCT)n - 874bp - (CA)n	2
X	17917845	17918217	(TC)n - 277bp - (TG)n	2					2L	9481642	9481901	(CGGCA)n - 225bp - (A)n	2
X	17972346	17972753	(TC)n - 359bp - (TG)n	2					2L	15717624	15718832	(CT)n - 1180bp - (AC)n	2
X	4737831	4738782	(TC)n - 885bp - (TG)n	2					2L	15715285	15715568	(CTCGAA)n - 247bp - (AAGA)n	2
X	23635129	23635620	(TC)n - 90bp - (TG)n	2					2L	20576442	20583471	(CT)n - 6995bp - (CT)n	2
X	6737618	6737684	(TCTT)n - 1bp - (CT)n	4					2L	21347773	21354806	(CT)n - 6999bp - (CT)n	2
X	6249076	6250262	(TG)n - 1021bp - (AC)n	3					2L	9481967	9482351	(CTG)n - 346bp - (TA)n	3
X	602672	603847	(TG)n - 1022bp - (AC)n	5					2L	7737666	7739729	(GAAAC)n - 2029bp - (TAA)n	2
X	1444159	1444353	(TG)n - 108bp - (AC)n	2					2L	20455065	20455281	(GAAAT)n - 184bp - (TATG)n	2
X	2654689	2655975	(TG)n - 1192bp - (AC)n	2					2L	15693426	15693575	(GATGC)n - 116bp - (GCAGGG)n	3
X	8969087	8969288	(TG)n - 155bp - (AC)n	2					2L	15693556	15701022	(GCAGGG)n - 7426bp - (CAG)n	2
X	967161	967389	(TG)n - 171bp - (AC)n	2					2L	15689874	15692040	(GGTCTG)n - 2134bp - (GATGC)n	2
X	6732484	6732741	(TG)n - 186bp - (AC)n	2					2L	15689845	15689892	(GTATGG)n - 4bp - (GGTCTG)n	2
X	10595627	10595870	(TG)n - 199bp - (AC)n	3					2L	9482328	9482630	(TA)n - 253bp - (CA)n	3
X	1447733	1447792	(TG)n - 30bp - (AC)n	2					2L	20455263	20455588	(TATG)n - 293bp - (A)n	2
X	9760601	9761025	(TG)n - 382bp - (AC)n	2					2L	20157640	20159259	(TATT)n - 1589bp - (TATT)n	2
X	16192458	16192933	(TG)n - 438bp - (AC)n	2					2L	3650071	3654955	(TATT)n - 4854bp - (TATT)n	2
X	14179588	14180254	(TG)n - 514bp - (AC)n	2					2L	21479566	21480798	(TC)n - 1188bp - (ATTT)n	5
X	11949386	11949953	(TG)n - 522bp - (AC)n	2					2L	21541081	21542317	(TC)n - 1190bp - (ATTT)n	7
X	807518	807630	(TG)n - 75bp - (AC)n	2					2L	21499848	21501086	(TC)n - 1192bp - (ATTT)n	2
X	2185234	2186053	(TG)n - 781bp - (AC)n	2					2L	21454314	21455568	(TC)n - 1206bp - (ATTT)n	2
X	3788712	3789694	(TG)n - 925bp - (AC)n	2					2L	21529719	21530755	(TC)n - 986bp - (ATTT)n	3
X	3926908	3926948	(TG)n - 1bp - (AG)n	9					2L	15709045	15709829	(TCGC)n - 750bp - (AC)n	2
X	2583119	2583185	(TG)n - 3bp - (AG)n	3					2L	15709029	15709062	(TC)n - 2bp - (TCGC)n	2
X	3506389	3506497	(TG)n - 57bp - (AG)n	2					2L	6997494	6997697	(T)n - 164bp - (GCT)n	2
X	10099807	10099844	(TG)n - 5bp - (AG)n	2					2L	19711538	19711691	(TGC)n - 65bp - (T)n	10
X	21241812	21241860	(TG)n - 1bp - (AT)n	2					2L	14741535	14741650	(TGC)n - 83bp - (TGC)n	2
X	3996999	3997266	(TG)n - 211bp - (C)n	2					2L	10841773	10841851	(TGC)n - 1bp - (TTG)n	2
X	21368325	21369503	(TG)n - 1017bp - (CA)n	2					2L	3353078	3353114	(TGT)n - 1bp - (CTG)n	2
X	20316821	20318031	(TG)n - 1021bp - (CA)n	2					2L	15717325	15717638	(TGTGAG)n - 279bp - (CT)n	2
X	8376219	8377420	(TG)n - 1022bp - (CA)n	2					2L	10551639	10552465	(T)n - 796bp - (TAAA)n	2
X	24125014	24126222	(TG)n - 1025bp - (CA)n	2					4	869892	870019	(AT)n - 72bp - (AT)n	2
X	1041361	1041583	(TG)n - 152bp - (CA)n	2					4	1341586	1347739	(TGC)n - 6125bp - (TG)n	2
X	14102674	14102915	(TG)n - 176bp - (CA)n	2					4	1347725	1348715	(TG)n - 962bp - (T)n	2
X	8383313	8383535	(TG)n - 190bp - (CA)n	2					4	1349915	1350390	(TTACT)n - 394bp - (T)n	3
X	16198212	16198579	(TG)n - 201bp - (CA)n	2					4	1340826	1341600	(TTCT)n - 746bp - (TGC)n	2
X	16245348	16245731	(TG)n - 277bp - (CA)n	2					4	1349663	1349982	(T)n - 234bp - (TTACT)n	4
X	1662029	1662451	(TG)n - 378bp - (CA)n	2					4	1337554	1340840	(T)n - 3258bp - (TTCT)n	2
X	2581488	2582149	(TG)n - 626bp - (CA)n	2
X	20575880	20575926	(TGCG)n - 10bp - (TG)n	3
X	20865964	20866059	(TGCG)n - 1bp - (TG)n	2
X	3779469	3779980	(TG)n - 443bp - (CT)n	2
X	15647379	15647575	(TG)n - 74bp - (CT)n	2
X	18417968	18419016	(TG)n - 968bp - (CT)n	2
X	24374429	24374533	(TGC)n - 41bp - (TGC)n	2
X	5371028	5371141	(TGC)n - 50bp - (TGC)n	3
X	7904913	7905112	(TGC)n - 89bp - (TGC)n	2
X	391221	391441	(TGC)n - 1bp - (TGT)n	2
X	2881581	2882012	(TG)n - 376bp - (G)n	2
X	4866322	4866490	(TG)n - 61bp - (GA)n	2
X	5520421	5520460	(TGG)n - 2bp - (GCT)n	2
X	8240974	8241174	(TG)n - 149bp - (GT)n	2
X	12588452	12588697	(TG)n - 186bp - (GT)n	2
X	14028093	14028337	(TG)n - 203bp - (GT)n	2
X	4932009	4932274	(TG)n - 228bp - (GT)n	2
X	3595765	3596182	(TG)n - 352bp - (GT)n	2
X	11888721	11889130	(TG)n - 357bp - (GT)n	3
X	11889744	11890668	(TG)n - 887bp - (GT)n	2
X	13200166	13200449	(T)n - 253bp - (GT)n	2
X	5994018	5994353	(TG)n - 240bp - (TC)n	2
X	10099651	10099822	(TG)n - 142bp - (TG)n	3
X	21010223	21010281	(TG)n - 14bp - (TG)n	2
X	14761266	14761530	(TG)n - 168bp - (TG)n	2
X	3984419	3984684	(TG)n - 189bp - (TG)n	2
X	13519446	13519709	(TG)n - 227bp - (TG)n	2
X	6596897	6596977	(TG)n - 22bp - (TG)n	2
X	4754107	4754702	(TG)n - 496bp - (TG)n	3
X	2580629	2581347	(TG)n - 591bp - (TG)n	2
X	8017279	8017386	(TG)n - 5bp - (TG)n	2
X	21592497	21592807	(TG)n - 78bp - (TG)n	2
X	18722523	18722715	(TG)n - 8bp - (TG)n	2
X	9271966	9272137	(TG)n - 95bp - (TG)n	2
X	20377299	20377817	(TTC)n - 486bp - (ATTT)n	2
X	11549775	11550144	(TTC)n - 1bp - (GTC)n	2
X	23864882	23864992	(TTTATT)n - 39bp - (T)n	2
X	9820979	9821048	(T)n - 30bp - (TTTATT)n	3
3R	17082496	17082587	(AAAT)n - 10bp - (TAAA)n	3
3R	12083908	12085235	(A)n - 1278bp - (AG)n	2
3R	28911570	28911737	(AAT)n - 12bp - (AAT)n	2
3R	21520230	21520476	(AAT)n - 13bp - (TAA)n	2
3R	12567344	12567672	(AAT)n - 1bp - (TAT)n	3
3R	4402698	4402862	(AC)n - 126bp - (AC)n	2
3R	19778804	19779016	(ACATT)n - 182bp - (ACATT)n	2
3R	33268271	33268444	(AC)n - 141bp - (CA)n	2
3R	26846527	26846757	(AC)n - 181bp - (CA)n	2
3R	44034685	44034920	(AC)n - 195bp - (CA)n	2
3R	28879042	28879312	(AC)n - 223bp - (CA)n	2
3R	35260016	35260387	(AC)n - 331bp - (CA)n	2
3R	36141764	36142189	(AC)n - 355bp - (CA)n	2
3R	31618964	31619527	(AC)n - 514bp - (CA)n	2
3R	33384701	33384802	(AC)n - 66bp - (CA)n	2
3R	31336871	31337007	(ACG)n - 95bp - (GTA)n	2
3R	24506110	24506471	(AC)n - 324bp - (TG)n	2
3R	4243716	4244290	(AC)n - 535bp - (TG)n	2
3R	6686253	6687187	(AC)n - 901bp - (TG)n	2
3R	35901687	35901888	(AG)n - 163bp - (AC)n	2
3R	21301471	21302264	(AG)n - 751bp - (AG)n	2
3R	32197477	32197666	(AGC)n - 153bp - (AAAC)n	2
3R	23681739	23681880	(AGC)n - 3bp - (AGC)n	2
3R	48831612	48833938	(AGC)n - 2290bp - (CA)n	2
3R	20876281	20876769	(AGC)n - 439bp - (GT)n	2
3R	4403270	4403390	(AGCTCG)n - 89bp - (GT)n	2
3R	689206	689850	(AG)n - 598bp - (GT)n	2
3R	15424661	15424867	(AG)n - 175bp - (TG)n	2
3R	49079790	49080098	(AG)n - 276bp - (TG)n	2
3R	50898835	50898947	(A)n - 1bp - (TA)n	2
3R	39311642	39311822	(ATA)n - 21bp - (TAA)n	2
3R	45772530	45772762	(ATA)n - 1bp - (TAT)n	3
3R	41528918	41529005	(ATTG)n - 1bp - (TATT)n	2
3R	48649613	48650185	(ATT)n - 1bp - (GTT)n	2
3R	33400036	33400204	(CA)n - 131bp - (AC)n	2
3R	29017165	29018750	(CA)n - 1535bp - (AC)n	2
3R	14477988	14478338	(CA)n - 176bp - (AC)n	2
3R	22011165	22013798	(CA)n - 2241bp - (AC)n	2
3R	5598477	5598898	(CA)n - 383bp - (AG)n	2
3R	10316131	10316858	(CA)n - 691bp - (AG)n	2
3R	14940474	14940925	(C)n - 411bp - (AC)n	2
3R	35831858	35833095	(CA)n - 1197bp - (CA)n	2
3R	21014899	21015337	(CA)n - 394bp - (CA)n	2
3R	5260742	5260945	(CA)n - 162bp - (G)n	2
3R	7709703	7709748	(CAG)n - 11bp - (CAG)n	2
3R	20797047	20797104	(CAG)n - 17bp - (CAG)n	2
3R	51824577	51824917	(CAG)n - 299bp - (CAG)n	2
3R	33400270	33400669	(CA)n - 368bp - (GCAGC)n	2
3R	20227447	20228560	(CA)n - 1068bp - (GT)n	2
3R	12439226	12439433	(CA)n - 174bp - (GT)n	2
3R	35126121	35126468	(CA)n - 300bp - (GT)n	2
3R	1617221	1618059	(CA)n - 797bp - (TG)n	2
3R	20668284	20668324	(CT)n - 1bp - (AC)n	4
3R	19024171	19025002	(CT)n - 799bp - (AC)n	2
3R	15461301	15461644	(CT)n - 248bp - (ACA)n	2
3R	47234076	47234162	(CTG)n - 49bp - (CGT)n	2
3R	28988277	28988939	(CT)n - 619bp - (GT)n	2
3R	31031825	31032010	(CTG)n - 147bp - (TG)n	2
3R	3629442	3630110	(CT)n - 611bp - (TG)n	2
3R	32211573	32211639	(CTT)n - 25bp - (TGTGTC)n	2
3R	12230177	12230506	(GAA)n - 297bp - (TCAGC)n	2
3R	20868987	20869220	(GA)n - 202bp - (TG)n	2
3R	33408954	33409128	(GCA)n - 140bp - (C)n	2
3R	44629691	44629948	(GCCA)n - 216bp - (TGT)n	2
3R	11072529	11072601	(GCC)n - 37bp - (GGTC)n	2
3R	18300550	18300610	(GC)n - 1bp - (TG)n	2
3R	17497472	17497521	(GT)n - 1bp - (AG)n	2
3R	11105813	11105958	(GT)n - 106bp - (AGC)n	2
3R	33450162	33451036	(GT)n - 840bp - (CA)n	2
3R	28399965	28400382	(GT)n - 327bp - (CT)n	2
3R	12563095	12563771	(GT)n - 638bp - (CT)n	2
3R	27402240	27402285	(GT)n - 1bp - (G)n	2
3R	39376656	39376708	(GT)n - 1bp - (GA)n	2
3R	35544436	35548047	(GT)n - 3574bp - (GT)n	2
3R	32196980	32197090	(GTT)n - 80bp - (CAG)n	2
3R	906662	907048	(TAA)n - 336bp - (A)n	2
3R	34002237	34002279	(TAAA)n - 1bp - (TAA)n	4
3R	43048939	43049079	(TAA)n - 1bp - (TAT)n	2
3R	5760589	5761584	(TC)n - 957bp - (AC)n	2
3R	14224640	14224730	(TCCT)n - 62bp - (TCCT)n	6
3R	18327798	18328189	(TC)n - 345bp - (TG)n	2
3R	12823084	12824255	(TG)n - 1022bp - (AC)n	3
3R	40301516	40302716	(TG)n - 1023bp - (AC)n	2
3R	38990863	38990923	(TG)n - 1bp - (AG)n	3
3R	31095154	31095472	(TG)n - 248bp - (AG)n	2
3R	46198981	46200254	(TG)n - 1022bp - (CA)n	4
3R	27315596	27318924	(TG)n - 3266bp - (CA)n	2
3R	8790376	8790603	(TGC)n - 187bp - (CTG)n	2
3R	1202824	1205328	(TG)n - 2467bp - (CT)n	2
3R	49080081	49080191	(TG)n - 73bp - (CTC)n	2
3R	33449966	33450180	(TG)n - 152bp - (GT)n	2
3R	11073820	11073928	(TGGT)n - 68bp - (TG)n	2
3R	39587043	39587182	(TGTA)n - 1bp - (GT)n	3
3R	16624170	16624667	(TG)n - 352bp - (TC)n	2
3R	28325211	28326476	(TG)n - 1196bp - (TG)n	2
3R	1945651	1946995	(TG)n - 1305bp - (TG)n	2
3R	1774699	1774878	(TG)n - 139bp - (TG)n	3
3R	17095627	17095867	(TG)n - 176bp - (TG)n	2
3R	35751239	35751625	(TG)n - 356bp - (TG)n	2
3R	31310871	31311181	(TG)n - 271bp - (TGC)n	2
3R	40643407	40644031	(TG)n - 544bp - (TTA)n	2
3R	35756853	35756891	(TG)n - 10bp - (TTTGG)n	2
3R	9962139	9962210	(TTA)n - 1bp - (CTT)n	2
3R	19452460	19452845	(TTA)n - 14bp - (TTA)n	2
3L	13916302	13916425	(AAAT)n - 19bp - (AAAT)n	2
3L	13916375	13917331	(AAAT)n - 882bp - (CTA)n	2
3L	25869284	25869601	(A)n - 277bp - (AC)n	2
3L	35148906	35148976	(AAG)n - 9bp - (AAG)n	2
3L	16138949	16139054	(AAG)n - 29bp - (GAA)n	2
3L	22816250	22817034	(AAT)n - 6bp - (ATA)n	2
3L	5177642	5178040	(AAT)n - 1bp - (TAT)n	2
3L	32239477	32241286	(AC)n - 1760bp - (AC)n	2
3L	16950806	16953821	(AC)n - 2984bp - (AC)n	2
3L	10958295	10958552	(AC)n - 203bp - (CA)n	2
3L	38396975	38397180	(AC)n - 129bp - (GT)n	2
3L	24778760	24779165	(AC)n - 360bp - (GT)n	2
3L	4153583	4154067	(ACTC)n - 1bp - (TACT)n	2
3L	16437309	16437886	(AG)n - 459bp - (AC)n	2
3L	3597475	3597551	(AG)n - 10bp - (AG)n	2
3L	2420575	2420672	(AG)n - 6bp - (AG)n	2
3L	34549636	34550613	(AG)n - 937bp - (CA)n	2
3L	39088769	39089026	(AGC)n - 213bp - (TC)n	2
3L	2331308	2332007	(ATA)n - 161bp - (ATA)n	2
3L	11906170	11906355	(ATA)n - 1bp - (TAT)n	4
3L	38656304	38656405	(AT)n - 70bp - (GACA)n	2
3L	38635783	38635976	(CA)n - 157bp - (AC)n	2
3L	39569395	39572360	(CA)n - 2922bp - (AGC)n	2
3L	17484568	17484966	(CA)n - 360bp - (CA)n	2
3L	41117696	41118521	(CA)n - 792bp - (CGCA)n	2
3L	586898	586940	(CA)n - 1bp - (GC)n	2
3L	15078241	15078442	(CAT)n - 170bp - (AG)n	2
3L	9248755	9248965	(CA)n - 168bp - (TG)n	2
3L	17702678	17702998	(CA)n - 278bp - (TG)n	2
3L	35541953	35542644	(CA)n - 660bp - (TG)n	2
3L	15080059	15081209	(CA)n - 1112bp - (TGC)n	2
3L	33010538	33011727	(CA)n - 1142bp - (TGC)n	2
3L	30461538	30464000	(CA)n - 2412bp - (TGC)n	2
3L	27777612	27777649	(CAT)n - 1bp - (GCA)n	2
3L	8824165	8824247	(CCA)n - 44bp - (CAG)n	2
3L	12619921	12620110	(C)n - 159bp - (CT)n	2
3L	4823024	4823075	(CGTTC)n - 20bp - (TTCCG)n	2
3L	8580360	8581696	(CGT)n - 1306bp - (TG)n	2
3L	17663229	17663267	(CT)n - 1bp - (AC)n	4
3L	23135552	23138034	(CT)n - 2439bp - (AC)n	2
3L	15281771	15284038	(CTG)n - 2218bp - (AC)n	2
3L	26931620	26931679	(CTG)n - 14bp - (TGC)n	3
3L	16139021	16139442	(GAA)n - 374bp - (CCCT)n	2
3L	19932974	19933224	(GA)n - 169bp - (GA)n	2
3L	23574579	23574875	(G)n - 263bp - (CA)n	2
3L	23024248	23024624	(GCA)n - 338bp - (GT)n	2
3L	8568581	8568875	(GCA)n - 249bp - (TG)n	2
3L	15635783	15636613	(GCC)n - 798bp - (CA)n	2
3L	37528625	37529227	(GCT)n - 566bp - (CT)n	2
3L	7276004	7276246	(GT)n - 197bp - (AC)n	2
3L	32060716	32061149	(GT)n - 341bp - (ACA)n	2
3L	12617218	12617285	(GT)n - 1bp - (AG)n	3
3L	19879713	19879750	(GT)n - 1bp - (G)n	2
3L	12392453	12392795	(GT)n - 302bp - (GCA)n	2
3L	14941822	14943060	(GT)n - 1195bp - (GT)n	2
3L	17778912	17779168	(GT)n - 225bp - (GT)n	2
3L	28846264	28849717	(GT)n - 3413bp - (GT)n	2
3L	24294459	24294855	(GT)n - 351bp - (GT)n	2
3L	17199555	17200186	(GT)n - 586bp - (GT)n	2
3L	15351136	15351732	(GT)n - 547bp - (TG)n	2
3L	16146167	16146988	(GT)n - 780bp - (TG)n	2
3L	29181621	29181853	(TAA)n - 1bp - (TAT)n	2
3L	20433858	20433901	(TC)n - 1bp - (AC)n	2
3L	21911346	21911537	(TC)n - 127bp - (CA)n	2
3L	14448098	14448193	(TC)n - 40bp - (CAT)n	2
3L	31209644	31210105	(TC)n - 357bp - (CT)n	2
3L	17500701	17501534	(TCCTT)n - 803bp - (AC)n	2
3L	36491229	36491367	(TCGGG)n - 106bp - (TCGGG)n	2
3L	10711205	10711470	(TC)n - 186bp - (GT)n	2
3L	19834314	19834507	(TC)n - 52bp - (TC)n	2
3L	35219870	35220399	(TC)n - 226bp - (TTC)n	2
3L	13761866	13762098	(TC)n - 201bp - (TTTC)n	2
3L	2800576	2801772	(TG)n - 1021bp - (AC)n	2
3L	23810005	23811167	(TG)n - 1022bp - (AC)n	5
3L	19964270	19965804	(TG)n - 1499bp - (AC)n	2
3L	20428415	20428885	(TG)n - 427bp - (AC)n	2
3L	9111789	9111978	(TG)n - 159bp - (ACCG)n	2
3L	10846709	10846764	(TGA)n - 10bp - (CTG)n	2
3L	2971291	2971359	(TG)n - 1bp - (AG)n	7
3L	32076042	32076307	(TG)n - 231bp - (AGC)n	2
3L	28364790	28366065	(TG)n - 1021bp - (CA)n	2
3L	10536049	10537278	(TG)n - 1022bp - (CA)n	3
3L	21303542	21303893	(TGC)n - 310bp - (AC)n	2
3L	36666163	36666263	(TGC)n - 72bp - (CA)n	2
3L	26931693	26931871	(TGC)n - 145bp - (CTG)n	2
3L	8572809	8573041	(TG)n - 189bp - (CTG)n	2
3L	10266560	10266800	(TGGTT)n - 212bp - (GCAAG)n	2
3L	15940599	15941124	(TG)n - 484bp - (TCGT)n	2
3L	25017782	25017938	(TG)n - 125bp - (TG)n	2
3L	15638609	15640715	(TG)n - 2078bp - (TG)n	2
3L	38388965	38392793	(TG)n - 3761bp - (TG)n	2
3L	4394307	4394385	(TG)n - 5bp - (TG)n	2
3L	21440483	21441400	(TG)n - 881bp - (TG)n	2
3L	685014	685600	(TG)n - 540bp - (TTA)n	2
3L	4818293	4818639	(TTA)n - 1bp - (CAT)n	2
3L	4823058	4823117	(TTCCG)n - 20bp - (TTCCG)n	3
3L	16015863	16016038	(TTGC)n - 141bp - (GAC)n	2
3L	13762084	13762277	(TTTC)n - 153bp - (GGA)n	2
3L	14447993	14448130	(TTTTG)n - 87bp - (TC)n	2
2R	26052613	26052664	(A)n - 9bp - (A)n	3
2R	44170985	44171068	(AAACA)n - 55bp - (AC)n	2
2R	55431992	55432150	(AACC)n - 107bp - (GT)n	2
2R	26377758	26377927	(AAG)n - 55bp - (AAG)n	2
2R	31271947	31272093	(AAG)n - 6bp - (AAG)n	2
2R	37635460	37635749	(AAG)n - 257bp - (AC)n	2
2R	26052703	26052815	(AATAAA)n - 75bp - (AT)n	2
2R	61285338	61285425	(AAT)n - 22bp - (AAT)n	2
2R	56637861	56638572	(AAT)n - 678bp - (TCT)n	4
2R	5894070	5895542	(AC)n - 1438bp - (AC)n	2
2R	21309346	21311196	(AC)n - 1816bp - (AC)n	2
2R	29188812	29190950	(AC)n - 2092bp - (AC)n	2
2R	13181470	13183944	(AC)n - 2430bp - (AC)n	2
2R	13862708	13863059	(AC)n - 319bp - (AC)n	2
2R	7671905	7672494	(AC)n - 550bp - (AC)n	2
2R	16559469	16559611	(AC)n - 65bp - (AC)n	2
2R	17230674	17231345	(AC)n - 582bp - (AG)n	2
2R	32748391	32748457	(ACAT)n - 1bp - (AC)n	2
2R	29186435	29186688	(AC)n - 10bp - (CA)n	2
2R	51410331	51410517	(AC)n - 142bp - (CA)n	2
2R	21798006	21798213	(AC)n - 159bp - (CA)n	2
2R	11460970	11461170	(AC)n - 163bp - (CA)n	2
2R	20836607	20836834	(AC)n - 183bp - (CA)n	2
2R	40988111	40988371	(AC)n - 204bp - (CA)n	2
2R	29379941	29380266	(AC)n - 21bp - (CA)n	2
2R	34791072	34791331	(AC)n - 215bp - (CA)n	2
2R	38849721	38849981	(AC)n - 216bp - (CA)n	2
2R	14922063	14922327	(AC)n - 234bp - (CA)n	2
2R	42724002	42724368	(AC)n - 332bp - (CA)n	2
2R	21420666	21421074	(AC)n - 373bp - (CA)n	2
2R	37638095	37638716	(AC)n - 592bp - (CA)n	2
2R	33037463	33038293	(AC)n - 801bp - (CA)n	2
2R	21884464	21885488	(AC)n - 968bp - (CA)n	2
2R	45654681	45654876	(AC)n - 149bp - (CT)n	2
2R	29603460	29604283	(AC)n - 768bp - (CT)n	2
2R	6461309	6462540	(AC)n - 1193bp - (GT)n	2
2R	4172863	4173025	(AC)n - 127bp - (GT)n	2
2R	34837104	34837322	(AC)n - 162bp - (GT)n	3
2R	31393224	31396112	(AC)n - 2858bp - (GT)n	2
2R	36071856	36072242	(AC)n - 341bp - (GT)n	2
2R	8242620	8243109	(AC)n - 436bp - (GT)n	2
2R	33803125	33803415	(AC)n - 245bp - (TC)n	2
2R	17961444	17961860	(AC)n - 372bp - (TC)n	2
2R	55126519	55126663	(AC)n - 103bp - (TG)n	2
2R	19640327	19640490	(AC)n - 123bp - (TG)n	3
2R	31406943	31407114	(AC)n - 128bp - (TG)n	2
2R	26641754	26643394	(AC)n - 1595bp - (TG)n	2
2R	25624798	25625047	(AC)n - 201bp - (TG)n	2
2R	43405906	43406158	(AC)n - 210bp - (TG)n	2
2R	21625350	21628070	(AC)n - 2670bp - (TG)n	2
2R	7508631	7512048	(AC)n - 3388bp - (TG)n	2
2R	8016180	8016608	(AC)n - 391bp - (TG)n	2
2R	13780668	13781147	(AC)n - 420bp - (TG)n	2
2R	22152574	22153230	(AC)n - 619bp - (TG)n	2
2R	37838677	37838931	(AC)n - 193bp - (TGC)n	2
2R	51182397	51183306	(AC)n - 872bp - (TGG)n	2
2R	35756190	35756386	(AG)n - 143bp - (AC)n	2
2R	39248698	39248753	(AG)n - 15bp - (AC)n	2
2R	49622872	49622971	(AG)n - 10bp - (AG)n	2
2R	29999140	29999441	(AG)n - 227bp - (AG)n	2
2R	29999404	29999955	(AG)n - 463bp - (AG)n	2
2R	49576201	49576290	(AG)n - 8bp - (AG)n	2
2R	18887606	18887833	(AG)n - 145bp - (CA)n	2
2R	11939632	11940042	(AG)n - 318bp - (CA)n	2
2R	33802626	33802778	(AGC)n - 88bp - (CA)n	3
2R	29388146	29389507	(AGC)n - 1327bp - (TG)n	2
2R	30400918	30401720	(AG)n - 769bp - (G)n	2
2R	44689313	44691076	(AG)n - 1702bp - (TG)n	2
2R	53771984	53772269	(AG)n - 194bp - (TG)n	2
2R	49622906	49623255	(AG)n - 259bp - (TTA)n	2
2R	31645940	31645999	(AGT)n - 1bp - (TGT)n	2
2R	59972559	59972904	(ATA)n - 1bp - (TAT)n	2
2R	26052308	26052629	(ATTT)n - 288bp - (A)n	2
2R	34811460	34811669	(ATTTT)n - 180bp - (TTTTG)n	2
2R	37788060	37788122	(CAAAA)n - 8bp - (AG)n	2
2R	28885068	28886242	(CA)n - 1138bp - (AC)n	2
2R	8016023	8016202	(CA)n - 139bp - (AC)n	2
2R	22302409	22302649	(CA)n - 170bp - (AC)n	2
2R	22534107	22534313	(CA)n - 171bp - (AC)n	2
2R	26276506	26276929	(CA)n - 386bp - (AC)n	2
2R	35734581	35739729	(CA)n - 5105bp - (AC)n	2
2R	61245351	61245904	(CA)n - 86bp - (AC)n	2
2R	9460546	9460918	(CA)n - 342bp - (AG)n	2
2R	23738490	23738530	(C)n - 1bp - (AC)n	2
2R	8477488	8477804	(CA)n - 277bp - (C)n	2
2R	11841293	11841477	(CA)n - 150bp - (CA)n	2
2R	13309132	13309336	(CA)n - 163bp - (CA)n	3
2R	40988341	40988587	(CA)n - 194bp - (CA)n	2
2R	43923469	43923719	(CA)n - 209bp - (CA)n	2
2R	21468092	21468515	(CA)n - 321bp - (CA)n	2
2R	4927127	4927570	(CA)n - 385bp - (CA)n	2
2R	4319064	4319507	(CA)n - 393bp - (CA)n	2
2R	47330516	47331110	(CA)n - 555bp - (CA)n	2
2R	36956247	36957074	(CA)n - 791bp - (CAG)n	2
2R	26661762	26661821	(CACC)n - 1bp - (AC)n	2
2R	13309315	13309749	(CA)n - 396bp - (CT)n	3
2R	24349328	24349760	(CAC)n - 398bp - (TG)n	3
2R	44217142	44217508	(CA)n - 331bp - (GA)n	2
2R	32857811	32858058	(CAG)n - 212bp - (AGC)n	2
2R	2461034	2461131	(CAG)n - 54bp - (CAG)n	2
2R	41217560	41217725	(CAG)n - 85bp - (GCA)n	2
2R	8037222	8037462	(CA)n - 163bp - (GT)n	2
2R	9112546	9112839	(CA)n - 244bp - (GT)n	2
2R	10936030	10936780	(CA)n - 712bp - (GT)n	2
2R	16789740	16790497	(CA)n - 727bp - (GT)n	2
2R	25417297	25418370	(CA)n - 991bp - (GT)n	2
2R	23654442	23654746	(CA)n - 247bp - (TC)n	2
2R	37803150	37803590	(CA)n - 394bp - (TC)n	2
2R	19644224	19644404	(CA)n - 146bp - (TG)n	2
2R	18867007	18867362	(CA)n - 317bp - (TG)n	2
2R	34674836	34675278	(CA)n - 387bp - (TG)n	2
2R	31035078	31035625	(CA)n - 508bp - (TG)n	2
2R	22405339	22406128	(CA)n - 728bp - (TG)n	2
2R	49673438	49673559	(CA)n - 30bp - (TGA)n	2
2R	15903937	15904973	(CA)n - 972bp - (TTAT)n	2
2R	38868107	38868152	(CGA)n - 1bp - (TGA)n	2
2R	28635396	28635713	(C)n - 287bp - (GT)n	2
2R	34690609	34691040	(CGT)n - 361bp - (TTTG)n	2
2R	18365485	18365596	(CT)n - 1bp - (AC)n	3
2R	57003639	57003799	(CT)n - 127bp - (C)n	2
2R	6869397	6869654	(CT)n - 217bp - (CA)n	2
2R	1025825	1025869	(CTG)n - 1bp - (ATG)n	2
2R	12576799	12578184	(C)n - 1352bp - (TGC)n	2
2R	56454116	56454334	(CT)n - 158bp - (GGCGT)n	2
2R	5047537	5048873	(CTGTA)n - 1308bp - (TTGC)n	2
2R	10344649	10345782	(CT)n - 1055bp - (TC)n	2
2R	1314242	1314669	(CT)n - 389bp - (TG)n	2
2R	54652049	54652160	(G)n - 76bp - (AAG)n	2
2R	35243582	35248012	(G)n - 4334bp - (AC)n	2
2R	14354878	14355231	(GA)n - 252bp - (CA)n	2
2R	10872465	10872558	(GAGG)n - 1bp - (AG)n	2
2R	4854041	4854492	(GA)n - 392bp - (TG)n	2
2R	1105143	1105478	(GCA)n - 278bp - (AC)n	2
2R	53322030	53322178	(GCA)n - 97bp - (CA)n	2
2R	9453475	9453576	(GCA)n - 14bp - (CAG)n	2
2R	49935253	49936351	(GCA)n - 1068bp - (TG)n	2
2R	5028576	5028669	(GCT)n - 45bp - (CTG)n	2
2R	49672658	49672914	(GCT)n - 214bp - (TG)n	2
2R	9080609	9081903	(GT)n - 1264bp - (AC)n	2
2R	16734286	16735599	(GT)n - 1272bp - (AC)n	2
2R	17806881	17807424	(GT)n - 495bp - (AC)n	2
2R	39423857	39424545	(GT)n - 653bp - (AC)n	2
2R	48762787	48764039	(GT)n - 1208bp - (AG)n	2
2R	15606972	15607035	(GT)n - 1bp - (AG)n	5
2R	37403000	37403131	(GT)n - 81bp - (AG)n	2
2R	34835634	34835965	(GT)n - 289bp - (ATTTT)n	2
2R	36709143	36709377	(GT)n - 171bp - (CA)n	2
2R	16598868	16601595	(GT)n - 2691bp - (CAG)n	2
2R	5255546	5255584	(GT)n - 1bp - (CGTG)n	3
2R	18879624	18879656	(GT)n - 1bp - (G)n	3
2R	10488486	10489346	(G)n - 824bp - (TG)n	2
2R	22971263	22971662	(GT)n - 329bp - (GA)n	2
2R	8962319	8962830	(GT)n - 467bp - (GCT)n	2
2R	10944146	10944323	(GT)n - 140bp - (GT)n	2
2R	36745726	36747267	(GT)n - 1491bp - (GT)n	2
2R	9104632	9104882	(GT)n - 216bp - (GT)n	2
2R	14179523	14179783	(GT)n - 227bp - (GT)n	2
2R	41377913	41378364	(GT)n - 406bp - (GT)n	2
2R	34811041	34811171	(GT)n - 84bp - (GT)n	2
2R	33758645	33761225	(GTT)n - 2530bp - (CT)n	2
2R	23583119	23584162	(GT)n - 1007bp - (TG)n	2
2R	33633578	33633841	(GT)n - 234bp - (TG)n	2
2R	40459753	40460092	(GT)n - 297bp - (TG)n	2
2R	19208344	19208799	(GT)n - 413bp - (TG)n	2
2R	32158657	32158765	(GT)n - 44bp - (TG)n	2
2R	14147074	14147601	(GT)n - 492bp - (TG)n	2
2R	44655912	44656006	(GT)n - 63bp - (TG)n	2
2R	28417427	28418218	(GT)n - 732bp - (TG)n	2
2R	45272696	45272733	(TAAA)n - 1bp - (TAA)n	3
2R	60409829	60410021	(TA)n - 1bp - (GT)n	4
2R	18259239	18259417	(TC)n - 1bp - (AC)n	8
2R	33802979	33803139	(TC)n - 131bp - (AC)n	2
2R	35717841	35718373	(TC)n - 396bp - (AC)n	2
2R	41205832	41205998	(TC)n - 33bp - (CT)n	2
2R	25129253	25129389	(TCCT)n - 108bp - (TCCT)n	2
2R	25129177	25129267	(TCCT)n - 62bp - (TCCT)n	6
2R	15949381	15949973	(TC)n - 532bp - (GT)n	2
2R	54897453	54897510	(TCTT)n - 1bp - (CT)n	2
2R	38559877	38560437	(TGA)n - 524bp - (AC)n	2
2R	25843117	25844487	(TG)n - 1021bp - (AC)n	2
2R	44506494	44507699	(TG)n - 1022bp - (AC)n	3
2R	60215140	60216380	(TG)n - 1025bp - (AC)n	3
2R	22201394	22201550	(TG)n - 119bp - (AC)n	3
2R	21605624	21605817	(TG)n - 161bp - (AC)n	2
2R	44794797	44795022	(TG)n - 192bp - (AC)n	2
2R	22396762	22397123	(TG)n - 310bp - (AC)n	2
2R	34294584	34301443	(TG)n - 6829bp - (AC)n	2
2R	14445501	14446791	(TG)n - 1229bp - (AG)n	2
2R	31008140	31008178	(TG)n - 1bp - (AG)n	9
2R	33655360	33655701	(TG)n - 296bp - (AG)n	2
2R	54353728	54354379	(TG)n - 616bp - (AGC)n	2
2R	19814009	19815146	(TG)n - 1087bp - (C)n	2
2R	59239666	59240821	(TG)n - 1022bp - (CA)n	4
2R	12019406	12020596	(TG)n - 1025bp - (CA)n	2
2R	6307430	6307689	(TG)n - 144bp - (CA)n	2
2R	33273692	33273969	(TGC)n - 231bp - (AGC)n	2
2R	3514595	3514837	(TGC)n - 156bp - (CTG)n	2
2R	33311805	33312061	(TGC)n - 205bp - (CTG)n	2
2R	6855332	6855659	(TGC)n - 296bp - (GT)n	2
2R	14934956	14935039	(TGC)n - 17bp - (TGC)n	2
2R	26345726	26345865	(TGC)n - 89bp - (TGC)n	2
2R	9298234	9298274	(TG)n - 1bp - (G)n	4
2R	2747294	2747535	(TG)n - 187bp - (G)n	2
2R	49672896	49672944	(TG)n - 10bp - (GAA)n	2
2R	31412145	31413852	(TGG)n - 1654bp - (CA)n	2
2R	36778878	36779628	(TGG)n - 712bp - (GT)n	2
2R	41865435	41865885	(TG)n - 398bp - (GT)n	2
2R	38333900	38334004	(TG)n - 5bp - (GT)n	2
2R	17848796	17849599	(TG)n - 756bp - (GT)n	2
2R	16166659	16167612	(TG)n - 915bp - (GT)n	2
2R	38638476	38638523	(TGG)n - 15bp - (TAC)n	2
2R	34848632	34848732	(TGGT)n - 53bp - (CA)n	2
2R	9392320	9392485	(TG)n - 129bp - (TC)n	2
2R	25781465	25782543	(TG)n - 998bp - (TC)n	2
2R	56943326	56943376	(TGT)n - 1bp - (CTG)n	3
2R	51173006	51174273	(TG)n - 1069bp - (TG)n	2
2R	6868861	6869019	(TG)n - 109bp - (TG)n	2
2R	14229975	14230156	(TG)n - 129bp - (TG)n	2
2R	16283869	16285221	(TG)n - 1293bp - (TG)n	2
2R	30208253	30208448	(TG)n - 147bp - (TG)n	2
2R	6706808	6707001	(TG)n - 151bp - (TG)n	3
2R	7496138	7498473	(TG)n - 2296bp - (TG)n	2
2R	30170143	30170578	(TG)n - 373bp - (TG)n	2
2R	14232836	14233452	(TG)n - 579bp - (TG)n	2
2R	26067083	26067722	(TG)n - 606bp - (TG)n	2
2R	3119790	3120440	(TG)n - 619bp - (TG)n	2
2R	33633826	33633923	(TG)n - 67bp - (TG)n	2
2R	16501130	16501771	(TG)n - 606bp - (TGC)n	2
2R	47321892	47321945	(TGT)n - 11bp - (TGT)n	2
2R	18180392	18180488	(T)n - 55bp - (T)n	2
2R	17453236	17453345	(T)n - 73bp - (T)n	2
2R	40905590	40906889	(TTC)n - 1261bp - (CGT)n	2
2R	5535404	5536511	(TTG)n - 1068bp - (GT)n	2
2R	30216550	30216695	(TTG)n - 89bp - (TG)n	2
2L	18528539	18528617	(AAG)n - 34bp - (T)n	2
2L	5478072	5478191	(AATAA)n - 76bp - (AAG)n	3
2L	11756278	11756915	(AAT)n - 6bp - (AAT)n	3
2L	5968806	5969128	(AAT)n - 1bp - (TAT)n	3
2L	37770073	37770250	(AC)n - 141bp - (AAAC)n	2
2L	17413268	17413980	(AC)n - 672bp - (AAAC)n	2
2L	27292991	27293173	(AC)n - 147bp - (AC)n	2
2L	24747561	24749132	(AC)n - 1521bp - (AC)n	2
2L	44877291	44877503	(AC)n - 173bp - (AGC)n	2
2L	45484921	45485344	(AC)n - 379bp - (AGC)n	2
2L	34974172	34974319	(AC)n - 107bp - (CA)n	2
2L	41726141	41726363	(AC)n - 170bp - (CA)n	2
2L	25890677	25891100	(AC)n - 360bp - (CA)n	3
2L	1664273	1664334	(AC)n - 5bp - (CA)n	2
2L	38518268	38521579	(AC)n - 3252bp - (CAT)n	2
2L	41074371	41074802	(AC)n - 380bp - (GT)n	2
2L	27085793	27085933	(AC)n - 87bp - (GT)n	2
2L	33722966	33723172	(AC)n - 169bp - (TG)n	2
2L	42988169	42988378	(AC)n - 177bp - (TG)n	2
2L	22803859	22804126	(AC)n - 222bp - (TG)n	2
2L	45436873	45437231	(AC)n - 295bp - (TG)n	2
2L	42595083	42597099	(AG)n - 1965bp - (AC)n	2
2L	39797662	39797925	(AG)n - 214bp - (AC)n	2
2L	13746492	13746605	(AG)n - 47bp - (AC)n	2
2L	6386573	6386623	(AG)n - 10bp - (AG)n	2
2L	47264656	47264743	(AG)n - 8bp - (AG)n	3
2L	47516949	47517765	(AG)n - 775bp - (CA)n	2
2L	34450343	34450860	(AG)n - 458bp - (CT)n	2
2L	23256061	23256465	(AG)n - 346bp - (GT)n	2
2L	16518875	16519364	(AG)n - 460bp - (TC)n	2
2L	28031584	28031724	(A)n - 1bp - (TA)n	2
2L	25377445	25377597	(ATA)n - 1bp - (TAT)n	6
2L	17627001	17627467	(ATT)n - 13bp - (TTA)n	2
2L	38148859	38150500	(CA)n - 1583bp - (AC)n	2
2L	36888989	36889208	(CA)n - 163bp - (AC)n	2
2L	25360375	25360587	(CA)n - 169bp - (AC)n	2
2L	24787148	24787580	(CA)n - 376bp - (AC)n	2
2L	45968852	45968993	(CA)n - 90bp - (AC)n	2
2L	1918916	1918999	(CAA)n - 55bp - (CAA)n	2
2L	30254241	30254764	(CA)n - 482bp - (AG)n	2
2L	18130049	18131409	(CA)n - 1329bp - (C)n	2
2L	40061819	40061993	(CA)n - 142bp - (CA)n	2
2L	40893205	40895078	(CA)n - 1835bp - (CA)n	2
2L	27636718	27636779	(CA)n - 26bp - (CA)n	2
2L	43017585	43017960	(CA)n - 332bp - (CA)n	2
2L	36326254	36326634	(CA)n - 345bp - (CA)n	2
2L	11930045	11933814	(CA)n - 3734bp - (CA)n	2
2L	28167989	28168431	(CA)n - 380bp - (CA)n	2
2L	11795705	11796342	(CA)n - 550bp - (CA)n	2
2L	25441399	25441502	(CA)n - 68bp - (CA)n	2
2L	24832263	24832554	(CA)n - 254bp - (CAC)n	2
2L	44983757	44984652	(CAG)n - 860bp - (AC)n	2
2L	13900792	13900925	(CAG)n - 95bp - (CAG)n	3
2L	17824766	17824959	(CAG)n - 154bp - (GCA)n	2
2L	40038678	40042317	(CA)n - 3565bp - (GT)n	2
2L	32386938	32387926	(CA)n - 959bp - (GT)n	2
2L	17669143	17669474	(CA)n - 278bp - (TC)n	2
2L	29929158	29930351	(CA)n - 1149bp - (TG)n	2
2L	45293357	45294724	(CA)n - 1294bp - (TG)n	2
2L	43466100	43466331	(CA)n - 182bp - (TG)n	2
2L	18575566	18575833	(CA)n - 234bp - (TG)n	2
2L	35903194	35903660	(CA)n - 407bp - (TG)n	2
2L	21163669	21164326	(CA)n - 613bp - (TG)n	2
2L	34838470	34838515	(CAT)n - 1bp - (GTC)n	2
2L	982484	982564	(CTA)n - 1bp - (AC)n	2
2L	41304989	41305078	(CT)n - 1bp - (AC)n	5
2L	39645003	39645460	(CT)n - 377bp - (AC)n	2
2L	27780500	27782891	(CT)n - 2321bp - (AGC)n	2
2L	25621838	25622111	(CT)n - 233bp - (CA)n	2
2L	2456741	2456917	(CT)n - 6bp - (CT)n	2
2L	43976117	43976889	(C)n - 735bp - (TG)n	2
2L	26310762	26311225	(CT)n - 354bp - (GT)n	2
2L	20658262	20658474	(CT)n - 169bp - (TC)n	2
2L	8870403	8870847	(GAA)n - 372bp - (AC)n	2
2L	24415062	24415735	(G)n - 634bp - (AC)n	2
2L	45600694	45601335	(GCA)n - 596bp - (AG)n	2
2L	31989945	31994280	(G)n - 4301bp - (GT)n	2
2L	41726530	41726968	(GT)n - 386bp - (AC)n	2
2L	22508048	22508175	(GT)n - 85bp - (AC)n	2
2L	12898687	12898811	(GT)n - 87bp - (AC)n	2
2L	37070815	37071409	(GTA)n - 543bp - (CTG)n	2
2L	43443158	43443243	(GT)n - 1bp - (AG)n	4
2L	26699781	26702770	(GT)n - 2955bp - (CA)n	2
2L	47738047	47738510	(GT)n - 380bp - (CA)n	2
2L	42876729	42877253	(GT)n - 473bp - (CA)n	2
2L	25475947	25476771	(GT)n - 789bp - (CA)n	2
2L	29885150	29886761	(G)n - 1581bp - (TG)n	2
2L	41279379	41279912	(G)n - 501bp - (TG)n	2
2L	40042303	40042559	(GT)n - 204bp - (GA)n	2
2L	34445410	34445610	(GT)n - 167bp - (GT)n	2
2L	22445958	22446181	(GT)n - 189bp - (GT)n	3
2L	35902806	35903054	(GT)n - 206bp - (GT)n	3
2L	29590884	29591328	(GT)n - 410bp - (GT)n	2
2L	34642487	34643062	(GT)n - 521bp - (GT)n	2
2L	34784393	34784891	(GT)n - 443bp - (TG)n	2
2L	42043066	42043970	(GT)n - 768bp - (TG)n	2
2L	42491772	42491893	(GT)n - 87bp - (TG)n	2
2L	16686673	16686814	(GT)n - 89bp - (TG)n	2
2L	624713	625337	(GT)n - 557bp - (TTA)n	2
2L	38198754	38199107	(TAA)n - 1bp - (GAA)n	2
2L	18912801	18912905	(TAA)n - 1bp - (TAT)n	3
2L	2126197	2126333	(TA)n - 1bp - (GT)n	3
2L	37436720	37436779	(TC)n - 1bp - (AC)n	3
2L	23462827	23463565	(TC)n - 707bp - (CA)n	2
2L	7138428	7138695	(TCG)n - 221bp - (GA)n	2
2L	23557648	23557708	(TC)n - 14bp - (TC)n	2
2L	12170605	12170711	(TCT)n - 75bp - (C)n	2
2L	23541723	23542776	(TG)n - 1020bp - (AC)n	2
2L	15302114	15303309	(TG)n - 1022bp - (AC)n	5
2L	45784374	45784590	(TG)n - 182bp - (AC)n	2
2L	24723556	24723906	(TG)n - 283bp - (AC)n	2
2L	25360857	25361281	(TG)n - 344bp - (AC)n	2
2L	41724257	41724955	(TG)n - 577bp - (AC)n	2
2L	36754177	36755195	(TG)n - 985bp - (AC)n	2
2L	9818443	9818516	(TG)n - 1bp - (AG)n	2
2L	42735518	42736707	(TG)n - 1022bp - (CA)n	5
2L	25102564	25103776	(TG)n - 1025bp - (CA)n	2
2L	819620	821577	(TG)n - 1849bp - (CA)n	2
2L	36081119	36081757	(TG)n - 546bp - (CA)n	2
2L	22901328	22901725	(TGC)n - 361bp - (GT)n	2
2L	35914054	35914243	(TGC)n - 93bp - (TG)n	2
2L	2287807	2287939	(TGC)n - 29bp - (TGC)n	2
2L	38138555	38138955	(TGC)n - 356bp - (TGC)n	2
2L	7786584	7786867	(TGC)n - 43bp - (TGC)n	2
2L	42318245	42318444	(TG)n - 169bp - (GT)n	2
2L	19629858	19630210	(TG)n - 186bp - (GT)n	2
2L	22000833	22001212	(TG)n - 335bp - (GT)n	2
2L	28603716	28604297	(TG)n - 508bp - (GT)n	2
2L	38233492	38234200	(TG)n - 664bp - (GT)n	2
2L	13430028	13430069	(TG)n - 1bp - (T)n	3
2L	13259542	13259753	(TG)n - 110bp - (TG)n	2
2L	30844766	30844940	(TG)n - 114bp - (TG)n	2
2L	9903581	9903823	(TG)n - 189bp - (TG)n	2
2L	39382347	39382605	(TG)n - 223bp - (TG)n	2
2L	34831447	34831809	(TG)n - 315bp - (TG)n	2
2L	38374045	38374459	(TG)n - 371bp - (TG)n	2
2L	29491870	29492392	(TG)n - 453bp - (TG)n	2
2L	250039	250202	(TG)n - 9bp - (TG)n	2
2L	44910747	44911780	(TG)n - 992bp - (TGC)n	2
2L	44182791	44182906	(TTAGT)n - 83bp - (AAATG)n	2
2L	43260700	43260942	(TTG)n - 193bp - (TG)n	2
