# Supplementary material for: Association of microsatellite pairs with segmental duplications in insect genomes
Source: BMC Genomics. 2013 Dec 21;14:907. doi: 10.1186/1471-2164-14-907 (PMC3878106; doi:10.1186/1471-2164-14-907)
Supplement: Additional file 8 — List of genes associated with repetitive microsatellite pairs (rMPs) in different species. [file 1471-2164-14-907-S8.xlsx]

## Sheet: Sheet1
List of genes associated with repetitive microsatellite pairs (rMPs) in different species. Species names have been abbreviated to 3 letter abbreviations. The location of each rMP is shown.
D.mel Gene	Type	rMP	location	rMP_start	rMP_end			A.aeg Gene	Type	rMP	location	rMP_start	rMP_end			C.qui Gene	Type	rMP	location	rMP_start	rMP_end			A.gam Gene	Type	rMP	location	rMP_start	rMP_end			A.mel Gene	Type	rMP	location	rMP_start	rMP_end			T.cas Gene	Type	rMP	location	rMP_start	rMP_end
FBgn0087011	protein_coding	(TTAT)31__7 bp__(TTA)41	U	1305926	1306003			AAEL000079	protein_coding	(AGCAT)32__483 bp__(TAA)81	supercont1.1	355650	356244			CPIJ000104	protein_coding	(ACAT)27__1 bp__(CA)44	supercont3.1	2278711	2278781			AGAP004692	protein_coding	(TA)69__1 bp__(GT)27	2L	1411286	1411381			GB16873	protein_coding	(CGT)38__1 bp__(CCG)	Group1.1	53854	53921			TCOGS2:TC011335	protein_coding	(CCTGA)27__107 bp__(CCTGA)27	ChLG10	5939562	5939721
FBgn0263109	protein_coding	(TTAT)28__6 bp__(TTA)38	2R	1796098	1796168			AAEL003920	protein_coding	(CTTAG)25__579 bp__(GCATA)25	supercont1.100	153836	154463			CPIJ006027	protein_coding	(A)21__8392 bp__(GTC)16	supercont3.103	687959	696386			AGAP004718	protein_coding	(TAA)363__1 bp__(GAA)27	2L	2697847	2698236			GB16873	protein_coding	(TA)21__1283 bp__(TA)	Group1.1	56181	57512			TCOGS2:TC011389	protein_coding	(AAAT)16__192 bp__(AAAT)16	ChLG10	7352496	7352718
FBgn0020389	protein_coding	(TGC)86__65 bp__(T)45	3L	19849614	19849808			AAEL014162	protein_coding	(ACGAA)16__55 bp__(CGAAA)15	supercont1.1022	252093	252177			CPIJ005976	protein_coding	(CTCCGA)21__61 bp__(CGACTC)25	supercont3.104	843131	843236			AGAP005029	protein_coding	(AG)20__19 bp__(GA)16	2L	8571547	8571600			GB13772	protein_coding	(TTC)18__11 bp__(TCT)	Group1.1	750596	750646			TCOGS2:TC011430	protein_coding	(TTAT)29__7 bp__(ACCTG)18	ChLG10	8658299	8658351
FBgn0261929	protein_coding	(TGC)86__65 bp__(T)16	3R	4435494	4435659			AAEL014172	protein_coding	(ACCCGA)31__40 bp__(TTCGGG)25	supercont1.1025	142788	142882			CPIJ017830	protein_coding	(CCGACT)26__21 bp__(CTCCGA)22	supercont3.1040	85187	85254			AGAP005058	protein_coding	(AC)17__201 bp__(CA)22	2L	8999056	8999294			GB18435	protein_coding	(T)16__3028 bp__(AT)	Group1.1	842018	845090			TCOGS2:TC011433	protein_coding	(TGTC)15__271 bp__(TGTC)15	ChLG10	8721912	8722211
FBgn0264090	protein_coding	(TGC)86__65 bp__(T)16	X	18858618	18858783			AAEL014227	protein_coding	(A)17__1 bp__(TA)34	supercont1.1044	90326	90376			CPIJ017778	protein_coding	(TG)35__1 bp__(ATGT)16	supercont3.1057	65849	65899			AGAP005075	protein_coding	(TG)22__548 bp__(TG)22	2L	9643750	9644340			GB14436	protein_coding	(CT)21__617 bp__(T)	Group1.1	1022527	1023183			TCOGS2:TC016235	protein_coding	(GACCT)23__112 bp__(GACCT)17	ChLG10	9717210	9717360
FBgn0085410	protein_coding	(TGC)62__65 bp__(T)16	2L	5835592	5835733			AAEL017503	protein_coding	(GAAGT)16__9 bp__(AAGAG)15	supercont1.1052	207627	207665			CPIJ006068	protein_coding	(AAC)16__21 bp__(GAC)16	supercont3.106	536570	536621			AGAP005088	protein_coding	(CAG)23__26 bp__(CAG)29	2L	9876658	9876734			GB12931	protein_coding	(A)15__241 bp__(TC)	Group1.1	1107386	1107665			TCOGS2:TC004902	protein_coding	(TAAA)32__728 bp__(AAT)38	ChLG2	5454388	5455184
FBgn0086673	protein_coding	(TGC)22__169 bp__(TGC)32	2L	16808787	16809008			AAEL004109	protein_coding	(A)19__1 bp__(CA)24	supercont1.107	475636	475678			CPIJ017974	protein_coding	(CGA)15__1294 bp__(GAATT)18	supercont3.1061	122744	124069			AGAP005091	protein_coding	(TC)15__16 bp__(TC)35	2L	9902988	9903052			GB14808	protein_coding	(TCC)15__1686 bp__(GA)	Group1.1	1177948	1179666			TCOGS2:TC001222	protein_coding	(AAT)28__1 bp__(TTA)76	ChLG2	16118330	16118433
FBgn0263983	protein_coding	(TG)32__141 bp__(TG)28	3R	14787741	14787940			AAEL014362	protein_coding	(ATAAT)17__1332 bp__(AATAA)25	supercont1.1089	78520	79892			CPIJ005619	protein_coding	(CGACTC)26__18 bp__(GACTCC)25	supercont3.107	335467	335534			AGAP005219	protein_coding	(AC)15__158 bp__(TG)15	2L	12486057	12486243			GB19532	protein_coding	(AT)20__216 bp__(A)	Group1.14	150006	150262			TCOGS2:TC003922	protein_coding	(GTCAG)20__79 bp__(GTCAG)29	ChLG3	32544568	32544694
FBgn0014343	protein_coding	(TG)23__19 bp__(TG)20	3L	12694251	12694311			AAEL014446	protein_coding	(AAG)16__4188 bp__(T)15	supercont1.1118	105657	109874			CPIJ017925	protein_coding	(TG)23__1 bp__(ATGT)16	supercont3.1076	18496	18534			AGAP005223	protein_coding	(CA)19__544 bp__(TG)25	2L	12523173	12523759			GB19445	protein_coding	(AT)26__295 bp__(TTTTC)	Group1.14	182416	182754			TCOGS2:TC007778	protein_coding	(AATA)15__46 bp__(TG)15	ChLG4	352248	352322
FBgn0029768	protein_coding	(TG)22__1945 bp__(A)15	X	5353321	5355301			AAEL014456	protein_coding	(AGCTT)17__717 bp__(A)15	supercont1.1120	190900	191647			CPIJ017926	protein_coding	(ACAT)15__1 bp__(CA)24	supercont3.1076	40102	40140			AGAP005245	protein_coding	(TG)23__212 bp__(CA)15	2L	12894882	12895130			GB19445	protein_coding	(A)16__181 bp__(A)	Group1.14	191977	192189			TCOGS2:TC007840	protein_coding	(TTA)55__264 bp__(TTA)64	ChLG4	1543994	1544375
FBgn0263837	pseudogene	(TG)21__250_bp__(TG)21	X	4820537	4820827			AAEL014506	protein_coding	(AC)62__661 bp__(AC)86	supercont1.1139	140851	141658			CPIJ005224	protein_coding	(CAG)26__1 bp__(ACA)19	supercont3.108	415141	415185			AGAP005285	protein_coding	(CAG)62__43 bp__(GCA)28	2L	13638639	13638770			GB17172	protein_coding	(AT)15__24 bp__(T)	Group1.16	220868	220928			TCOGS2:TC008135	protein_coding	(ATA)42__1 bp__(GAA)71	ChLG4	6322157	6322269
FBgn0086604	protein_coding	(TG)20__106 bp__(CA)16	2R	16336799	16336939			AAEL004317	protein_coding	(T)18__3626 bp__(A)47	supercont1.114	2343400	2347089			CPIJ006186	protein_coding	(CAG)17__1 bp__(ACA)21	supercont3.109	866075	866112			AGAP005291	protein_coding	(AG)23__47 bp__(AC)45	2L	13746492	13746605			GB18422	protein_coding	(A)19__184 bp__(A)	Group1.16	256662	256882			TCOGS2:TC008448	protein_coding	(AAT)47__1 bp__(GAA)17	ChLG4	11796995	11797058
FBgn0259162	protein_coding	(TG)19__513 bp__(CAG)35	X	20411422	20411987			AAEL004419	protein_coding	(ACCCGA)31__40 bp__(TTCGGG)25	supercont1.119	1146820	1146914			CPIJ005847	protein_coding	(ACAT)27__1 bp__(CA)34	supercont3.111	75170	75230			AGAP005305	protein_coding	(CAG)17__95 bp__(CAG)23	2L	13900792	13900925			GB10701	protein_coding	(TA)17__776 bp__(AT)	Group1.2	66308	67175			TCOGS2:TC008506	protein_coding	(AGC)27__55 bp__(CAGTAG)18	ChLG4	13295202	13295300
FBgn0264574	protein_coding	(TG)16__14 bp__(TG)28	3L	915011	915067			AAEL004494	protein_coding	(TTGCG)16__177 bp__(AGGAA)16	supercont1.121	464553	464760			CPIJ018272	protein_coding	(AAT)16__264 bp__(TTA)20	supercont3.1148	65621	65919			AGAP005374	protein_coding	(CAG)18__402 bp__(CAG)19	2L	14721170	14721607			GB16778	protein_coding	(T)23__619 bp__(T)	Group1.2	459045	459702			TCOGS2:TC013903	protein_coding	(CAGTT)50__1 bp__(CTTCA)50	ChLG5	357145	357244
FBgn0262656	protein_coding	(TG)16__108 bp__(A)19	X	3272906	3273047			AAEL004587	protein_coding	(ATTAT)18__12 bp__(TATTA)19	supercont1.124	889731	889778			CPIJ018276	protein_coding	(CCGACT)27__18 bp__(GACTCC)18	supercont3.1149	18557	18618			AGAP005393	protein_coding	(CAG)17__512 bp__(AC)20	2L	14905986	14906533			GB13802	protein_coding	(A)36__5 bp__(A)	Group1.20	171578	171638			TCOGS2:TC013954	protein_coding	(ATT)26__69 bp__(AAT)23	ChLG5	3847052	3847168
FBgn0261649	protein_coding	(TCA)27__1 bp__(GCA)24	3R	13677862	13677912			AAEL004589	protein_coding	(AAAT)24__1253 bp__(A)15	supercont1.124	1349705	1350995			CPIJ006228	protein_coding	(ACAT)15__1 bp__(AC)54	supercont3.118	863858	863926			AGAP005467	protein_coding	(AC)21__1311 bp__(CAG)17	2L	15967464	15968811			GB11558	protein_coding	(AT)18__1 bp__(GT)	Group1.21	83352	83387			TCOGS2:TC014098	protein_coding	(AAT)46__1 bp__(TAT)60	ChLG5	7037714	7037819
FBgn0261572	protein_coding	(TCA)15__1 bp__(GCA)15	3R	18469720	18469749			AAEL004689	protein_coding	(A)22__11354 bp__(AAG)21	supercont1.127	1693095	1704490			CPIJ006088	protein_coding	(CAG)26__137 bp__(CAG)23	supercont3.119	54121	54305			AGAP005471	protein_coding	(GT)18__1041 bp__(GA)16	2L	16029471	16030544			GB11558	protein_coding	(GA)19__331 bp__(AT)	Group1.21	156851	157228			TCOGS2:TC014295	protein_coding	(TTC)83__1 bp__(ATT)59	ChLG5	10410045	10410186
FBgn0053875	protein_coding	(TC)25__986_bp__(ATTT)27	2L	21520033	21521069			AAEL014815	protein_coding	(GAAGT)16__9 bp__(AAGAG)15	supercont1.1279	88896	88934			CPIJ001073	protein_coding	(GT)16__258 bp__(CAG)17	supercont3.12	1550615	1550904			AGAP005507	protein_coding	(AC)17__297 bp__(AC)15	2L	16365940	16366267			GB10342	protein_coding	(T)15__7 bp__(T)	Group1.23	43358	43393			TCOGS2:TC014432	protein_coding	(AAAT)15__1 bp__(ATA)40	ChLG5	12794054	12794108
FBgn0053873	protein_coding	(TC)25__986_bp__(ATTT)27	2L	21524876	21525912			AAEL017331	protein_coding	(TTGTT)15__198 bp__(TTGTT)15	supercont1.130	1665763	1665989			CPIJ006642	protein_coding	(GT)21__108 bp__(CT)20	supercont3.122	767260	767407			AGAP005536	protein_coding	(CA)18__191 bp__(AC)27	2L	16807808	16808042			GB16106	protein_coding	(CT)15__15 bp__(CT)	Group1.23	507189	507245			TCOGS2:TC015521	protein_coding	(AAT)27__305 bp__(AAT)27	ChLG6	2762442	2762799
FBgn0053871	protein_coding	(TC)25__986_bp__(ATTT)27	2L	21529719	21530755			AAEL004820	protein_coding	(T)15__717 bp__(CTAAG)26	supercont1.131	1656412	1657168			CPIJ018424	protein_coding	(AAC)16__20 bp__(CGA)15	supercont3.1247	32605	32654			AGAP005545	protein_coding	(G)27__331 bp__(AAG)22	2L	16883610	16883988			GB18571	protein_coding	(TA)35__1931 bp__(T)	Group1.24	274437	276428			TCOGS2:TC030598	protein_coding	(AAT)50__1 bp__(ATAA)21	ChLG6	11494492	11494562
FBgn0053907	protein_coding	(TC)25__1188_bp__(ATTT)27	2L	21430179	21431417			AAEL014971	protein_coding	(TTTCC)16__177 bp__(ACGCA)21	supercont1.1372	66933	67145			CPIJ018735	protein_coding	(ACG)17__41 bp__(CAGG)17	supercont3.1256	31901	31974			AGAP005606	protein_coding	(TG)16__1 bp__(T)17	2L	17816896	17816928			GB13022	protein_coding	(A)15__271 bp__(T)	Group1.24	309687	309995			TCOGS2:TC015855	protein_coding	(TGTC)15__240 bp__(TGTC)15	ChLG6	12054170	12054438
FBgn0053909	protein_coding	(TC)23__1206_bp__(ATTT)27	2L	21420055	21421309			AAEL000707	protein_coding	(CTCTT)15__9 bp__(CACTT)16	supercont1.14	735615	735653			CPIJ006507	protein_coding	(ACAT)15__1 bp__(CA)70	supercont3.126	30105	30189			AGAP005617	protein_coding	(AG)34__460 bp__(TC)85	2L	17911119	17911696			GB11956	protein_coding	(AT)18__11 bp__(AT)	Group1.29	64628	64676			TCOGS2:TC012301	protein_coding	(AAT)20__1 bp__(GAA)39	ChLG9	2410119	2410177
FBgn0053901	protein_coding	(TC)23__1206_bp__(ATTT)27	2L	21454314	21455568			AAEL005055	protein_coding	(TCAAGC)22__9106 bp__(T)18	supercont1.140	1825754	1834898			CPIJ006668	protein_coding	(ACAT)15__1 bp__(AC)28	supercont3.127	94887	94929			AGAP005619	protein_coding	(CAG)62__95 bp__(CAG)32	2L	17927152	17927339			GB15297	protein_coding	(AT)36__81 bp__(AT)	Group1.31	241393	241534			TCOGS2:TC001937	protein_coding	(TTC)26__1 bp__(ATT)166	ChLG9	3748097	3748288
FBgn0053887	protein_coding	(TC)23__1190_bp__(ATTT)27	2L	21489756	21490994			AAEL005077	protein_coding	(T)16__1173 bp__(ACCCGA)25	supercont1.140	1901012	1902224			CPIJ018716	protein_coding	(CCGACT)26__27 bp__(CTCCGA)32	supercont3.1272	5952	6035			AGAP005627	protein_coding	(TG)18__983 bp__(GT)19	2L	17992513	17993531			GB16186	protein_coding	(TA)20__14 bp__(TA)	Group1.31	265179	265254			TCOGS2:TC012513	protein_coding	(ATTT)24__1 bp__(ATT)29	ChLG9	15224275	15224327
FBgn0053885	protein_coding	(TC)23__1190_bp__(ATTT)27	2L	21494801	21496039			AAEL005120	protein_coding	(AGCTT)22__959 bp__(A)65	supercont1.142	759369	760413			CPIJ006424	protein_coding	(TCT)16__1070 bp__(TATGCT)26	supercont3.128	461573	462683			AGAP005711	protein_coding	(CT)22__378 bp__(GT)16	2L	19261594	19262008			GB14478	protein_coding	(TA)15__39 bp__(TA)	Group1.31	357950	358019			TCOGS2:TC012784	protein_coding	(TAA)31__17 bp__(TAA)48	ChLG9	19788245	19788339
FBgn0053881	protein_coding	(TC)23__1190_bp__(ATTT)27	2L	21504899	21506137			AAEL005188	protein_coding	(A)19__1 bp__(TA)95	supercont1.145	1470549	1470662			CPIJ001145	protein_coding	(GGAGTC)32__26 bp__(GGAGTC)25	supercont3.13	1450354	1450435			AGAP005724	protein_coding	(TG)150__186 bp__(GT)18	2L	19629858	19630210			GB12109	protein_coding	(AT)32__912 bp__(A)	Group1.32	61952	62909			TCOGS2:TC003603	protein_coding	(ACACA)15__247 bp__(GTTGT)15	ChLG3	11219886	11220161
FBgn0053879	protein_coding	(TC)23__1190_bp__(ATTT)27	2L	21509944	21511182			AAEL005241	protein_coding	(T)16__703 bp__(CTAAG)24	supercont1.147	843874	844615			CPIJ801532	protein_coding	(TG)39__1 bp__(ATGT)16	supercont3.134	175468	175522			AGAP005770	protein_coding	(CT)26__733 bp__(AC)23	2L	20405449	20406229			GB18552	protein_coding	(AC)15__1 bp__(TA)	Group1.37	352334	352365			TCOGS2:TC007778	protein_coding	(TAAA)36__728 bp__(AAT)35	ChLG4	349478	350275
FBgn0053877	protein_coding	(TC)23__1190_bp__(ATTT)27	2L	21514988	21516226			AAEL015108	protein_coding	(AAAAT)18__42 bp__(AATA)15	supercont1.1483	57505	57578			CPIJ006913	protein_coding	(GCA)16__133 bp__(GCA)18	supercont3.137	64517	64682			AGAP005799	protein_coding	(TG)31__168 bp__(GT)22	2L	21054259	21054478			GB10904	protein_coding	(AT)20__886 bp__(TA)	Group1.37	452352	453278
FBgn0053869	protein_coding	(TC)23__1190_bp__(ATTT)27	2L	21534562	21535800			AAEL005284	protein_coding	(AAG)15__544 bp__(AAT)32	supercont1.149	1843883	1844472			CPIJ801548	protein_coding	(TG)43__889 bp__(GGTTA)15	supercont3.139	454340	455285			AGAP005806	protein_coding	(AC)29__133 bp__(GT)25	2L	21402847	21403032			GB14152	protein_coding	(AT)23__178 bp__(A)	Group1.37	542888	543108
FBgn0053905	protein_coding	(TC)21__1192_bp__(ATTT)27	2L	21435227	21436465			AAEL000734	protein_coding	(GAAGT)16__9 bp__(AAGAG)15	supercont1.15	217742	217780			CPIJ007058	protein_coding	(TAAGCA)32__1072 bp__(AAG)19	supercont3.139	532587	533708			AGAP005807	protein_coding	(TG)30__283 bp__(CT)54	2L	21520371	21520736			GB10333	protein_coding	(A)17__275 bp__(A)	Group1.38	253518	253824
FBgn0053883	protein_coding	(TC)21__1192_bp__(ATTT)27	2L	21499848	21501086			AAEL005397	protein_coding	(TTC)28__3711 bp__(CTT)15	supercont1.154	1290971	1294723			CPIJ801565	protein_coding	(A)24__131 bp__(A)18	supercont3.139	667535	667706			AGAP005826	protein_coding	(AGC)25__373 bp__(AC)22	2L	22057399	22057817			GB16181	protein_coding	(T)15__147 bp__(T)	Group1.38	593587	593769
FBgn0053867	pseudogene	(TC)21__1190_bp__(ATTT)27	2L	21541081	21542317			AAEL005492	protein_coding	(T)67__2061 bp__(CTAAG)26	supercont1.159	1386522	1388674			CPIJ001163	protein_coding	(GGAGTC)44__27 bp__(GGAGTC)25	supercont3.14	167012	167106			AGAP005840	protein_coding	(TG)15__1719 bp__(CA)94	2L	22378298	22380124			GB16177	protein_coding	(T)22__143 bp__(T)	Group1.4	86853	87034
FBgn0053897	protein_coding	(TC)19__1188_bp__(ATTT)27	2L	21464437	21465669			AAEL000773	protein_coding	(CA)19__180 bp__(ATTC)17	supercont1.16	1609480	1609694			CPIJ001178	protein_coding	(T)18__1449 bp__(T)15	supercont3.14	1187761	1189241			AGAP005898	protein_coding	(TG)15__54 bp__(GT)36	2L	23360301	23360404			GB11344	protein_coding	(A)23__8 bp__(AAAG)	Group1.40	235505	235553
FBgn0053895	protein_coding	(TC)19__1188_bp__(ATTT)27	2L	21469480	21470712			AAEL005530	protein_coding	(AT)94__16 bp__(TA)230	supercont1.161	198040	198378			CPIJ007299	protein_coding	(ACAT)15__1 bp__(CA)24	supercont3.142	64890	64928			AGAP005901	protein_coding	(TCC)15__93 bp__(CAG)20	2L	23472282	23472408			GB11694	protein_coding	(T)23__18 bp__(T)	Group1.43	157636	157690
FBgn0053893	protein_coding	(TC)19__1188_bp__(ATTT)27	2L	21474523	21475755			AAEL005519	protein_coding	(A)15__5 bp__(CA)15	supercont1.161	746091	746124			CPIJ007308	protein_coding	(ACAT)15__1 bp__(CA)76	supercont3.142	285199	285289			AGAP005961	protein_coding	(CT)85__2321 bp__(AGC)23	2L	24071558	24073985			GB18958	protein_coding	(T)17__274 bp__(T)	Group1.44	82994	83298
FBgn0053891	protein_coding	(TC)19__1188_bp__(ATTT)27	2L	21479566	21480798			AAEL005661	protein_coding	(ACGAA)16__55 bp__(CGAAA)15	supercont1.168	1773944	1774028			CPIJ019160	protein_coding	(AAC)19__20 bp__(CAA)20	supercont3.1451	51007	51064			AGAP005977	protein_coding	(G)20__634 bp__(AC)21	2L	24415062	24415735			GB14179	protein_coding	(AG)19__641 bp__(T)	Group1.44	174527	175200
FBgn0031975	protein_coding	(TATT)16__4855 bp__(TATT)16	2L	8013897	8018782			AAEL005704	protein_coding	(A)16__114 bp__(T)16	supercont1.170	478613	478757			CPIJ019127	protein_coding	(TG)42__3 bp__(TGTA)15	supercont3.1467	55966	56024			AGAP006021	protein_coding	(CA)18__377 bp__(AC)16	2L	24920978	24921387			GB10865	protein_coding	(T)48__97 bp__(T)	Group1.47	63188	63347
FBgn0261642	protein_coding	(TATT)16__4855 bp__(TATT)16	2R	13124297	13129182			AAEL005784	protein_coding	(TTTCG)15__55 bp__(TTTCG)16	supercont1.174	1742286	1742370			CPIJ006902	protein_coding	(GGAGTC)32__26 bp__(GGAGTC)25	supercont3.149	730855	730936			AGAP006028	protein_coding	(CA)21__608 bp__(GT)18	2L	25367761	25368406			GB19438	protein_coding	(AG)39__374 bp__(TC)	Group1.47	138044	138470
FBgn0085376	protein_coding	(TATT)16__4853 bp__(TATT)16	3R	27156441	27161324			AAEL005901	protein_coding	(TTTA)15__1 bp__(T)42	supercont1.179	1449515	1449571			CPIJ007227	protein_coding	(CAG)23__320 bp__(CAG)17	supercont3.151	236659	237017			AGAP006089	protein_coding	(CAG)26__23 bp__(CAG)15	2L	26493840	26493902			GB15919	protein_coding	(T)21__51 bp__(AT)	Group1.47	482834	482944
FBgn0023479	protein_coding	(TATGTT)22__812 bp__(CCAGCA)18	3L	9070156	9071006			AAEL005933	protein_coding	(CTAAG)22__903 bp__(GATTTT)18	supercont1.180	1652905	1653846			CPIJ007409	protein_coding	(T)22__378 bp__(A)16	supercont3.154	107056	107470			AGAP006091	protein_coding	(C)17__1231 bp__(TC)16	2L	26574911	26576173			GB15473	protein_coding	(TA)60__11 bp__(TA)	Group1.48	116754	116848
FBgn0026616	protein_coding	(TATAT)20__7 bp__(ATATT)168	3R	11635923	11636116			AAEL005979	protein_coding	(T)15__11 bp__(T)15	supercont1.183	703264	703303			CPIJ019247	protein_coding	(TC)43__1 bp__(GT)24	supercont3.1557	11557	11623			AGAP006101	protein_coding	(GT)16__1182 bp__(GT)22	2L	26668817	26670035			GB19698	protein_coding	(A)20__774 bp__(A)	Group1.48	307590	308411
FBgn0086675	protein_coding	(TAA)172__9 bp__(T)24	X	12830490	12830693			AAEL006019	protein_coding	(AT)86__12 bp__(TA)19	supercont1.186	71619	71734			CPIJ007358	protein_coding	(CCGACT)21__57 bp__(CCGACT)26	supercont3.157	645070	645172			AGAP006107	protein_coding	(CT)24__377 bp__(AC)24	2L	26724436	26724859			GB16853	protein_coding	(AT)27__20 bp__(AT)	Group1.49	155498	155566
FBgn0030293	protein_coding	(TA)60__5 bp__(TA)73	X	11248801	11248937			AAEL006018	protein_coding	(T)15__117 bp__(T)16	supercont1.186	308159	308305			CPIJ001427	protein_coding	(A)17__2530 bp__(A)17	supercont3.16	89129	91691			AGAP006108	protein_coding	(GCA)22__14 bp__(CAG)17	2L	26767135	26767186			GB11468	protein_coding	(AG)18__306 bp__(TC)	Group1.49	277820	278164
FBgn0052506	protein_coding	(TA)29__213 bp__(GT)15	X	20327938	20328193			AAEL006131	protein_coding	(AT)22__459 bp__(ATATT)16	supercont1.191	1630367	1630862			CPIJ001454	protein_coding	(GGAGTC)31__60 bp__(GGAGTC)22	supercont3.16	1344499	1344610			AGAP006115	protein_coding	(AC)15__153 bp__(AG)17	2L	26881570	26881753			GB11468	protein_coding	(AAT)15__762 bp__(T)	Group1.49	303375	304167
FBgn0260799	protein_coding	(TA)280__5 bp__(TA)62	2R	487902	488247			AAEL006261	protein_coding	(AT)112__9 bp__(AT)145	supercont1.197	131785	132049			CPIJ007749	protein_coding	(AGCATT)22__325 bp__(CAC)23	supercont3.162	180744	181112			AGAP006139	protein_coding	(AC)22__87 bp__(GT)33	2L	27085793	27085933			GB10999	protein_coding	(TA)21__547 bp__(AT)	Group1.49	628452	629043
FBgn0000535	protein_coding	(TA)28__155 bp__(CA)32	X	14900211	14900424			AAEL006274	protein_coding	(ACCCGA)25__40 bp__(TCGGGT)31	supercont1.198	975287	975381			CPIJ019250	protein_coding	(CTCCGA)22__68 bp__(CTCCGA)50	supercont3.1620	40747	40885			AGAP006186	protein_coding	(CT)22__294 bp__(AG)15	2L	27920246	27920575			GB13919	protein_coding	(AG)15__286 bp__(AGG)	Group1.5	47897	48218
FBgn0036494	protein_coding	(TA)25__5 bp__(TA)31	3L	15335664	15335723			AAEL000157	protein_coding	(ACCCGA)25__40 bp__(TCGGGT)31	supercont1.2	5584339	5584433			CPIJ007505	protein_coding	(TAAGCA)20__1071 bp__(AAG)16	supercont3.164	318958	320063			AGAP006255	protein_coding	(AC)21__360 bp__(GT)15	2L	28645016	28645410			GB19903	protein_coding	(TA)17__307 bp__(AT)	Group1.51	4752	5097
FBgn0011288	protein_coding	(TA)24__606 bp__(TG)15	3L	24190711	24191354			AAEL000134	protein_coding	(TAGCGT)24__518 bp__(A)16	supercont1.2	5621449	5622005			CPIJ019337	protein_coding	(A)15__1000 bp__(A)23	supercont3.1664	112	1148			AGAP006264	protein_coding	(GA)68__684 bp__(CTG)18	2L	28782998	28783766			GB13763	protein_coding	(A)16__489 bp__(TA)	Group1.51	387393	387946
FBgn0264503	protein_coding	(TA)22__824 bp__(T)16	X	10055173	10056033			AAEL006328	protein_coding	(AAG)16__18393 bp__(AAG)19	supercont1.201	1605907	1624333			CPIJ001545	protein_coding	(CGACTC)20__51 bp__(CCGACT)19	supercont3.17	312821	312909			AGAP006282	protein_coding	(TG)48__453 bp__(TG)23	2L	29491870	29492392			GB11865	protein_coding	(TA)50__1154 bp__(TA)	Group1.51	387897	389140
FBgn0052694	protein_coding	(TA)19__155 bp__(CA)21	X	9886865	9887058			AAEL006394	protein_coding	(AATA)136__1 bp__(TA)16	supercont1.203	339207	339358			CPIJ001599	protein_coding	(GGAGTC)32__26 bp__(GGAGTC)25	supercont3.17	1505392	1505473			AGAP006340	protein_coding	(TG)28__2332 bp__(TG)23	2L	29930324	29932705			GB13853	protein_coding	(AG)18__132 bp__(GA)	Group1.51	548459	548635
FBgn0264562	protein_coding	(T)27__60 bp__(T)18	X	1849530	1849633			AAEL006411	protein_coding	(ACGAA)16__55 bp__(CGAAA)15	supercont1.204	877308	877392			CPIJ007842	protein_coding	(GGAGTC)22__36 bp__(GGAGTC)24	supercont3.171	681290	681370			AGAP006376	protein_coding	(GT)18__1458 bp__(GT)15	2L	30806668	30808157			GB12375	protein_coding	(TC)23__38 bp__(TTC)	Group1.51	762272	762349
FBgn0001085	protein_coding	(T)25__2984 bp__(TCA)16	3L	14305182	14308205			AAEL006438	protein_coding	(A)66__12024 bp__(T)22	supercont1.205	1257500	1269610			CPIJ007844	protein_coding	(TAAGCA)26__1071 bp__(AAG)22	supercont3.171	721537	722654			AGAP006403	protein_coding	(GT)16__222 bp__(CA)17	2L	31267452	31267705			GB11421	protein_coding	(A)20__294 bp__(A)	Group1.51	829457	829790
FBgn0031016	protein_coding	(T)23__320 bp__(A)15	X	19281282	19281638			AAEL001024	protein_coding	(T)15__502 bp__(CTAAG)24	supercont1.21	1871815	1872354			CPIJ007675	protein_coding	(ATAAGC)27__1070 bp__(AAG)16	supercont3.173	304269	305380			AGAP006411	protein_coding	(CAG)28__47 bp__(CAG)19	2L	31583925	31584017			GB19639	protein_coding	(TC)15__1 bp__(TTTCT)	Group1.51	1899271	1899307
FBgn0010329	protein_coding	(T)22__261 bp__(A)30	X	7908321	7908632			AAEL006567	protein_coding	(A)23__1 bp__(TA)41	supercont1.211	1779693	1779756			CPIJ007686	protein_coding	(CAG)23__116 bp__(CAG)17	supercont3.175	12575	12729			AGAP006444	protein_coding	(AC)16__3253 bp__(AC)16	2L	32158799	32162082			GB11516	protein_coding	(T)18__1494 bp__(TA)	Group1.51	1928052	1929594
FBgn0030543	protein_coding	(T)22__182_bp__(AT)21	X	14083410	14083633			AAEL006610	protein_coding	(ACGAA)16__55 bp__(CGAAA)15	supercont1.213	366413	366497			CPIJ019557	protein_coding	(ACAT)15__1 bp__(AC)30	supercont3.1754	3644	3688			AGAP006459	protein_coding	(AC)15__279 bp__(TG)16	2L	32371535	32371843			GB12358	protein_coding	(T)18__1494 bp__(TA)	Group1.51	1928052	1929594
FBgn0086899	protein_coding	(T)21__343 bp__(T)21	X	3620343	3620726			AAEL006638	protein_coding	(A)15__12068 bp__(AAG)17	supercont1.214	1240517	1252615			CPIJ001356	protein_coding	(GTCGGA)27__19 bp__(GGAGTC)26	supercont3.18	1556908	1556978			AGAP006460	protein_coding	(CAG)17__85 bp__(GCA)21	2L	32418184	32418305			GB19717	protein_coding	(CGA)26__1 bp__(GCG)	Group1.52	63872	63919
FBgn0031545	protein_coding	(T)19__5044_bp__(T)16	2L	3519513	3524590			AAEL006644	protein_coding	(TTTCC)16__177 bp__(ACGCA)31	supercont1.215	129936	130158			CPIJ019268	protein_coding	(ACAT)15__1 bp__(AC)78	supercont3.1810	8553	8645			AGAP006473	protein_coding	(TG)28__66 bp__(AGC)17	2L	32629498	32629607			GB10711	protein_coding	(A)15__973 bp__(A)	Group1.55	16583	17586
FBgn0003447	protein_coding	(T)18__497 bp__(TATG)25	X	7859217	7859755			AAEL006728	protein_coding	(T)15__158 bp__(T)16	supercont1.219	427741	427928			CPIJ019735	protein_coding	(TTTAT)18__729 bp__(GTTTT)16	supercont3.1817	19443	20204			AGAP006474	protein_coding	(AC)20__8 bp__(CA)17	2L	32669921	32669964			GB10087	protein_coding	(T)20__644 bp__(T)	Group1.55	135230	135912
FBgn0086911	protein_coding	(T)18__320 bp__(A)28	X	4982347	4982711			AAEL001060	protein_coding	(CTCTT)15__9 bp__(CACTT)16	supercont1.22	836909	836947			CPIJ007583	protein_coding	(CAAA)17__124 bp__(GTTT)17	supercont3.182	324351	324507			AGAP006478	protein_coding	(TG)22__3396 bp__(ATG)21	2L	32784698	32788135			GB12139	protein_coding	(AT)28__638 bp__(T)	Group1.56	351934	352618
FBgn0004647	protein_coding	(T)18__245 bp__(A)34	X	3043055	3043350			AAEL006818	protein_coding	(TTTCG)15__55 bp__(TTTCG)16	supercont1.222	623926	624010			CPIJ008361	protein_coding	(ACAT)15__1 bp__(AC)30	supercont3.185	63299	63343			AGAP006514	protein_coding	(GT)15__705 bp__(TG)16	2L	33499131	33499865			GB15047	protein_coding	(TTA)18__24 bp__(TTA)	Group1.56	375173	375301
FBgn0262009	protein_coding	(T)18__1817_bp__(A)18	3R	19198379	19200230			AAEL006880	protein_coding	(ACGAA)16__55 bp__(CGAAA)15	supercont1.225	1431179	1431263			CPIJ008438	protein_coding	(ACAT)15__1 bp__(CA)44	supercont3.188	370737	370795			AGAP006515	protein_coding	(CT)22__8 bp__(CT)27	2L	33620212	33620267			GB17506	protein_coding	(A)15__33 bp__(A)	Group1.58	102869	102933
FBgn0000259	protein_coding	(T)18__118 bp__(AT)22	X	11691621	11691777			AAEL006884	protein_coding	(T)16__520 bp__(ACGCTA)26	supercont1.225	1607620	1608180			CPIJ001658	protein_coding	(CAG)17__74 bp__(CAG)19	supercont3.19	424259	424367			AGAP006516	protein_coding	(AC)19__169 bp__(TG)20	2L	33722966	33723172			GB10066	protein_coding	(A)18__111 bp__(T)	Group1.58	102916	103062
FBgn0051721	protein_coding	(T)17__796 bp__(TAAA)15	2L	10551639	10552465			AAEL006931	protein_coding	(A)19__1 bp__(TA)28	supercont1.228	1380729	1380775			CPIJ008039	protein_coding	(T)21__339 bp__(A)29	supercont3.194	126385	126772			AGAP006574	protein_coding	(TA)87__2 bp__(TATTTA)21	2L	34213269	34213377			GB16560	protein_coding	(T)18__33 bp__(AG)	Group1.58	206742	206808
FBgn0045770	protein_coding	(T)17__5044 bp__(T)15	3L	10459418	10464492			AAEL006939	protein_coding	(ACC)16__20 bp__(AAT)35	supercont1.229	343616	343685			CPIJ008494	protein_coding	(A)18__779 bp__(A)15	supercont3.195	143605	144415			AGAP006609	protein_coding	(GT)16__824 bp__(GT)24	2L	34709711	34710573			GB11560	protein_coding	(TA)24__91 bp__(TA)	Group1.58	366308	366452
FBgn0030148	protein_coding	(T)17__1817_bp__(A)15	X	9555903	9557750			AAEL006941	protein_coding	(A)16__1 bp__(CA)24	supercont1.229	710340	710379			CPIJ008628	protein_coding	(ACAT)15__1 bp__(CA)38	supercont3.199	476769	476821			AGAP006626	protein_coding	(GT)24__189 bp__(GT)15	2L	34774147	34774373			GB18173	protein_coding	(TA)31__1 bp__(TTAT)	Group1.58	366422	366470
FBgn0085413	protein_coding	(T)16__759 bp__(AT)29	3R	3662216	3663018			AAEL006947	protein_coding	(A)19__1 bp__(CA)42	supercont1.229	1571265	1571325			CPIJ000277	protein_coding	(CAAA)17__105 bp__(GTTT)17	supercont3.2	1311194	1311331			AGAP006636	protein_coding	(AC)85__562 bp__(TG)35	2L	35355347	35356027			GB18240	protein_coding	(AT)21__250 bp__(AT)	Group1.6	105695	105981
FBgn0024804	protein_coding	(T)16__568 bp__(TTA)15	3LHet	2449709	2450306			AAEL001148	protein_coding	(AT)65__403 bp__(AT)68	supercont1.23	121431	121965			CPIJ008539	protein_coding	(TTCAA)18__1282 bp__(TCG)18	supercont3.200	161197	162513			AGAP006652	protein_coding	(TC)26__1 bp__(AC)23	2L	35685404	35685452			GB18733	protein_coding	(AAAAG)17__1 bp__(GA)	Group1.60	27220	27263
FBgn0260753	protein_coding	(T)16__563 bp__(T)17	X	2466925	2467519			AAEL001118	protein_coding	(T)18__4571 bp__(T)15	supercont1.23	784475	789077			CPIJ008808	protein_coding	(CAG)27__136 bp__(CAG)16	supercont3.203	214006	214183			AGAP006665	protein_coding	(GT)21__1128 bp__(GT)24	2L	36457176	36458347			GB14132	protein_coding	(A)34__118 bp__(T)	Group1.60	58739	58919
FBgn0085383	protein_coding	(T)16__333 bp__(AT)22	3R	23973026	23973395			AAEL001127	protein_coding	(ACCCGA)31__40 bp__(TTCGGG)25	supercont1.23	917188	917282			CPIJ008816	protein_coding	(CGACTC)26__18 bp__(GACTCC)25	supercont3.203	494544	494611			AGAP006685	protein_coding	(TC)17__54 bp__(TC)35	2L	36685577	36685681			GB15588	protein_coding	(T)22__3234 bp__(T)	Group1.60	379575	382854
FBgn0004369	protein_coding	(T)16__2022 bp__(A)16	3R	25303068	25305120			AAEL007089	protein_coding	(TACA)20__381 bp__(ATTAT)15	supercont1.235	27141	27555			CPIJ008777	protein_coding	(C)18__1655 bp__(T)17	supercont3.206	304940	306628			AGAP006757	protein_coding	(AG)24__155 bp__(CA)19	2L	37904981	37905177			GB12616	protein_coding	(TC)21__34 bp__(A)	Group1.60	429205	429277
FBgn0259211	protein_coding	(T)16__2022 bp__(A)15	2R	13692001	13694052			AAEL007142	protein_coding	(AT)29__312 bp__(GTT)16	supercont1.238	844476	844831			CPIJ801625	protein_coding	(GAC)17__443 bp__(TG)15	supercont3.210	90568	91041			AGAP006758	protein_coding	(CAG)20__29 bp__(CAG)29	2L	37916912	37916988			GB14323	protein_coding	(TA)24__2111 bp__(T)	Group1.61	137437	139586
FBgn0017590	protein_coding	(T)16__191 bp__(T)19	3R	18737396	18737620			AAEL007131	protein_coding	(CGA)16__455 bp__(TTTG)15	supercont1.238	1187070	1187554			CPIJ001797	protein_coding	(ACAT)27__1 bp__(CA)29	supercont3.22	1319786	1319841			AGAP006762	protein_coding	(AGC)24__70 bp__(CA)26	2L	37995039	37995157			GB14323	protein_coding	(TA)31__234 bp__(TA)	Group1.61	171308	171590
FBgn0085437	protein_coding	(T)15__827 bp__(CT)16	X	10118033	10118889			AAEL001178	protein_coding	(ATATT)15__814 bp__(TCTAT)17	supercont1.24	2501165	2502009			CPIJ020009	protein_coding	(T)15__1419 bp__(A)16	supercont3.2207	8818	10266			AGAP006767	protein_coding	(GT)20__89 bp__(TG)15	2L	38041510	38041632			GB18334	protein_coding	(T)15__3024 bp__(A)	Group1.61	337118	340176
FBgn0052568	protein_coding	(T)15__53 bp__(T)16	X	16635468	16635550			AAEL007288	protein_coding	(ACCCGA)31__29 bp__(TTCGGG)25	supercont1.247	1468919	1469002			CPIJ009201	protein_coding	(AAC)16__20 bp__(CGA)18	supercont3.221	201147	201199			AGAP006800	protein_coding	(GCA)60__29 bp__(CAG)29	2L	38584250	38584366			GB18185	protein_coding	(TA)35__941 bp__(A)	Group1.63	39087	40083
FBgn0260434	protein_coding	(T)15__3324_bp__(GA)23	3L	19721009	19724369			AAEL017162	protein_coding	(TTAGCG)25__518 bp__(A)16	supercont1.250	1498732	1499289			CPIJ009084	protein_coding	(GT)15__9 bp__(AG)94	supercont3.228	553803	553919			AGAP006835	protein_coding	(GT)23__954 bp__(AC)20	2L	39134792	39135787			GB12080	protein_coding	(TA)17__1 bp__(GT)	Group1.64	146069	146105
FBgn0036905	protein_coding	(T)15__3324_bp__(GA)23	3L	19752424	19755784			AAEL007475	protein_coding	(A)15__9388 bp__(A)21	supercont1.257	1441680	1451102			CPIJ009484	protein_coding	(ACAT)15__1 bp__(AC)44	supercont3.235	74195	74253			AGAP006890	protein_coding	(TC)17__475 bp__(CT)18	2L	39377092	39377600			GB12856	protein_coding	(T)25__247 bp__(A)	Group1.64	445938	446238
FBgn0037992	protein_coding	(T)15__1536_bp__(T)15	3R	7953256	7954820			AAEL007503	protein_coding	(GTTT)20__72 bp__(ATAGT)16	supercont1.259	1342019	1342125			CPIJ009520	protein_coding	(T)17__2849 bp__(T)22	supercont3.238	553339	556225			AGAP007005	protein_coding	(TG)64__1022 bp__(AC)85	2L	40653737	40654906			GB19667	protein_coding	(T)32__715 bp__(A)	Group1.64	542225	542990
FBgn0259237	protein_coding	(T)15__1162 bp__(ATT)54	3R	17592988	17594217			AAEL001230	protein_coding	(T)15__183 bp__(T)16	supercont1.26	950084	950296			CPIJ001999	protein_coding	(CTG)17__63 bp__(GCTCTC)24	supercont3.24	362793	362895			AGAP007010	protein_coding	(CT)16__398 bp__(CA)16	2L	40905879	40906307			GB14092	protein_coding	(A)28__856 bp__(TA)	Group1.64	674647	675553
FBgn0264442	protein_coding	(GT)34__918_bp__(CA)30	2L	11210454	11211434			AAEL001227	protein_coding	(TTTCG)15__55 bp__(TTTCG)16	supercont1.26	3453119	3453203			CPIJ801681	protein_coding	(CTCCGA)22__60 bp__(CGACTC)25	supercont3.25	901316	901421			AGAP007086	protein_coding	(G)18__569 bp__(CA)30	2L	42371374	42371989			GB17448	protein_coding	(A)23__35 bp__(A)	Group1.7	39519	39598
FBgn0263993	protein_coding	(GT)23__2524 bp__(AC)15	X	6766017	6768577			AAEL007512	protein_coding	(A)18__94 bp__(A)17	supercont1.260	645366	645493			CPIJ009920	protein_coding	(CGACTC)21__30 bp__(CTCCGA)32	supercont3.250	545137	545218			AGAP007089	protein_coding	(CAG)23__299 bp__(CAG)25	2L	42435525	42435870			GB15247	protein_coding	(T)19__157 bp__(A)	Group1.7	85587	85782
FBgn0033728	protein_coding	(GT)17__2524_bp__(AC)16	2R	8289620	8292175			AAEL007544	protein_coding	(ACCCGA)31__40 bp__(TTCGGG)25	supercont1.262	1212082	1212176			CPIJ010143	protein_coding	(T)16__148 bp__(CTTC)16	supercont3.251	508220	508398			AGAP007091	protein_coding	(GT)15__87 bp__(TG)21	2L	42491772	42491893			GB12241	protein_coding	(T)24__1274 bp__(T)	Group1.8	444668	445981
FBgn0039461	protein_coding	(GCT)16__1 bp__(TTG)21	3R	22702653	22702689			AAEL007579	protein_coding	(A)20__1 bp__(CAAAA)15	supercont1.264	508633	508667			CPIJ009708	protein_coding	(TGC)26__179 bp__(TGC)20	supercont3.252	30620	30843			AGAP007103	protein_coding	(TG)89__1022 bp__(CA)80	2L	42735518	42736707			GB17602	protein_coding	(A)41__90 bp__(A)	Group1.9	17806	17951
FBgn0028864	protein_coding	(GCAGGG)20__7426_bp__(CAG)22	2L	15658559	15666025			AAEL007632	protein_coding	(AGCTT)27__999 bp__(A)18	supercont1.268	588939	589981			CPIJ001900	protein_coding	(CAG)21__88 bp__(CAG)26	supercont3.26	1094159	1094292			AGAP007133	protein_coding	(CA)17__177 bp__(GT)21	2L	43226581	43226794			GB11405	protein_coding	(AT)19__46 bp__(TA)	Group10.1	249507	249612
FBgn0051780	protein_coding	(GCAGGG)20__7426_bp__(CAG)22	2L	15693556	15701022			AAEL007633	protein_coding	(T)79__35 bp__(T)19	supercont1.269	77959	78090			CPIJ020085	protein_coding	(TG)16__1595 bp__(TG)43	supercont3.2608	14723	16375			AGAP007136	protein_coding	(AG)22__394 bp__(TG)18	2L	43457436	43457868			GB19138	protein_coding	(T)15__133 bp__(TAT)	Group10.10	53807	54014
FBgn0003117	protein_coding	(GCA)27__8 bp__(CAG)26	3R	11865443	11865502			AAEL007662	protein_coding	(CTAAG)24__1296 bp__(TTC)17	supercont1.271	178884	180219			CPIJ010252	protein_coding	(GT)224__1 bp__(T)15	supercont3.261	501196	501434			AGAP007137	protein_coding	(CA)23__1662 bp__(AC)17	2L	43522713	43524413			GB17255	protein_coding	(AT)40__1430 bp__(AT)	Group10.10	60380	61870
FBgn0052698	protein_coding	(GCA)24__1 bp__(CCA)37	X	9719047	9719107			AAEL007664	protein_coding	(ACGAA)16__55 bp__(CGAAA)15	supercont1.272	881042	881126			CPIJ010004	protein_coding	(A)33__545 bp__(A)21	supercont3.263	420952	421549			AGAP007169	protein_coding	(GT)26__1123 bp__(TG)19	2L	43782031	43783197			GB14445	protein_coding	(TTC)15__1 bp__(CTC)	Group10.10	90290	90319
FBgn0052772	protein_coding	(GCA)15__10 bp__(GCA)15	X	4805082	4805120			AAEL007765	protein_coding	(AAG)19__3798 bp__(AAG)22	supercont1.279	1291246	1295083			CPIJ010176	protein_coding	(ACAT)15__1 bp__(CA)24	supercont3.264	388035	388073			AGAP007180	protein_coding	(CA)21__441 bp__(CA)24	2L	44039475	44039959			GB13229	protein_coding	(AG)20__52 bp__(AG)	Group10.12	66074	66161
FBgn0031939	protein_coding	(GAAAC)21__2029_bp__(TAA)15	2L	7731526	7733589			AAEL007909	protein_coding	(GT)62__659 bp__(GT)62	supercont1.288	242063	242844			CPIJ009887	protein_coding	(CGACTC)20__18 bp__(GACTCC)19	supercont3.269	456870	456925			AGAP007247	protein_coding	(GT)22__371 bp__(GT)15	2L	44523861	44524267			GB19305	protein_coding	(TA)41__1957 bp__(TA)	Group10.12	101874	103898
FBgn0260479	protein_coding	(GAAAC)21__2029_bp__(TAA)15	2L	7737666	7739729			AAEL001289	protein_coding	(T)36__198 bp__(A)15	supercont1.29	359429	359676			CPIJ020287	protein_coding	(CAG)23__116 bp__(CAG)20	supercont3.2699	7164	7321			AGAP007248	protein_coding	(TG)56__574 bp__(ACA)18	2L	44608820	44609466			GB19837	protein_coding	(TC)15__1218 bp__(TA)	Group10.12	141249	142538
FBgn0050160	protein_coding	(G)17__4135_bp__(CTCA)17	2R	2889442	2893609			AAEL017202	protein_coding	(ATATT)15__1298 bp__(AAG)18	supercont1.290	862898	864227			CPIJ001943	protein_coding	(G)16__62 bp__(G)16	supercont3.27	481942	482034			AGAP007279	protein_coding	(CAG)17__103 bp__(CAG)24	2L	44983583	44983725			GB19977	protein_coding	(TA)16__129 bp__(T)	Group10.12	175899	176063
FBgn0051163	protein_coding	(CTG)24__38 bp__(TGC)17	3R	17977204	17977281			AAEL008033	protein_coding	(TTAGT)17__41 bp__(AATACA)20	supercont1.296	316239	316315			CPIJ801748	protein_coding	(ACAT)15__1 bp__(CA)28	supercont3.275	460513	460555			AGAP007327	protein_coding	(AC)47__295 bp__(TG)18	2L	45436873	45437231			GB17682	protein_coding	(T)29__229 bp__(A)	Group10.12	176209	176505
FBgn0030882	protein_coding	(CTCAT)16__1338 bp__(TAT)16	X	17786076	17787444			AAEL008031	protein_coding	(T)16__5190 bp__(T)17	supercont1.296	427491	432712			CPIJ020150	protein_coding	(CAG)17__706 bp__(GGC)22	supercont3.2761	2597	3340			AGAP007333	protein_coding	(GT)52__177 bp__(GT)18	2L	45611763	45612008			GB17682	protein_coding	(TA)34__666 bp__(A)	Group10.12	185376	186098
FBgn0052495	protein_coding	(CTCAT)16__1338 bp__(TAT)16	X	17796231	17797599			AAEL008048	protein_coding	(T)16__532 bp__(TTAT)17	supercont1.297	744952	745515			CPIJ010530	protein_coding	(GACTCC)25__16 bp__(CCGACT)20	supercont3.278	243854	243913			AGAP007357	protein_coding	(GT)27__44 bp__(TG)15	2L	46023000	46023084			GB17896	protein_coding	(TA)22__688 bp__(AT)	Group10.12	345732	346456
FBgn0001297	protein_coding	(CT)21__418 bp__(GT)15	3R	25598783	25599235			AAEL008036	protein_coding	(TTCGGG)25__721 bp__(AAG)22	supercont1.297	1347210	1347976			CPIJ001492	protein_coding	(ACAT)39__1 bp__(AC)52	supercont3.28	828167	828257			AGAP007472	protein_coding	(AC)27__588 bp__(CA)15	2L	46749613	46750241			GB11513	protein_coding	(TTC)21__3 bp__(T)	Group10.12	367398	367435
FBgn0032943	protein_coding	(CT)18__6999 bp__(CT)18	2L	21347773	21354806			AAEL008058	protein_coding	(ACCCGA)31__40 bp__(TTCGGG)27	supercont1.299	522818	522914			CPIJ010745	protein_coding	(ACAT)27__1 bp__(CA)32	supercont3.292	240999	241057			AGAP007503	protein_coding	(CAG)29__430 bp__(CAG)23	2L	46979930	46980410			GB18851	protein_coding	(AT)28__112 bp__(T)	Group10.12	747211	747366
FBgn0259229	protein_coding	(CT)18__6993 bp__(CT)18	2L	1220352	1227379			AAEL001348	protein_coding	(TAT)19__46 bp__(ATT)24	supercont1.30	275309	275396			CPIJ000198	protein_coding	(T)20__376 bp__(A)89	supercont3.3	1840040	1840523			AGAP007512	protein_coding	(CT)24__2206 bp__(AC)16	2L	47090091	47092335			GB18927	protein_coding	(TC)23__1 bp__(AT)	Group10.14	52686	52750
FBgn0038073	protein_coding	(CT)16__418 bp__(GT)34	3R	8493381	8493847			AAEL008105	protein_coding	(TA)27__1 bp__(T)24	supercont1.301	835464	835514			CPIJ000218	protein_coding	(GGAGTC)38__26 bp__(GGAGTC)19	supercont3.3	2303502	2303583			AGAP007562	protein_coding	(TGC)16__361 bp__(TG)31	2L	47588797	47589203			GB13644	protein_coding	(T)16__412 bp__(AT)	Group10.14	111783	112262
FBgn0000108	protein_coding	(CCAGCA)18__6045 bp__(AAAATA)21	X	446386	452468			AAEL008115	protein_coding	(A)17__1 bp__(TAAA)20	supercont1.301	993984	994020			CPIJ010614	protein_coding	(CAG)17__706 bp__(GGC)22	supercont3.300	280368	281111			AGAP007567	protein_coding	(GT)69__380 bp__(CA)16	2L	47738047	47738510			GB15599	protein_coding	(A)15__351 bp__(A)	Group10.17	33230	33610
FBgn0029791	protein_coding	(CCAA)15__1 bp__(GCCA)16	X	5594100	5594130			AAEL008123	protein_coding	(GCTTA)21__955 bp__(A)39	supercont1.302	823278	824291			CPIJ801799	protein_coding	(GGAGTC)32__26 bp__(GGAGTC)25	supercont3.310	10110	10191			AGAP007615	protein_coding	(GT)29__1331 bp__(GT)21	2L	48287499	48288878			GB11661	protein_coding	(AT)16__14 bp__(AT)	Group10.17	217298	217350
FBgn0261794	protein_coding	(CATAAA)22__138 bp__(TTTTAT)21	2R	19802295	19802474			AAEL008177	protein_coding	(T)29__1791 bp__(T)16	supercont1.304	867332	869166			CPIJ011319	protein_coding	(T)17__981 bp__(T)18	supercont3.310	386436	387450			AGAP007624	protein_coding	(TC)22__310 bp__(TC)27	2L	48382984	48383341			GB13525	protein_coding	(TCC)25__649 bp__(AAG)	Group10.18	27573	28265
FBgn0019643	protein_coding	(CATAAA)22__138 bp__(TTTTAT)21	2R	20035033	20035212			AAEL008171	protein_coding	(GTTAGC)26__513 bp__(A)17	supercont1.304	1306620	1307174			CPIJ011340	protein_coding	(T)236__3 bp__(T)262	supercont3.311	402230	402729			AGAP007627	protein_coding	(GT)16__456 bp__(GT)26	2L	48436528	48437024			GB12528	protein_coding	(AAT)41__124 bp__(TA)	Group10.18	452886	453076
FBgn0013799	protein_coding	(CATAAA)22__138 bp__(TTTTAT)21	3L	19813826	19814005			AAEL008236	protein_coding	(TTTCG)15__55 bp__(TTTCG)16	supercont1.307	1390357	1390441			CPIJ011089	protein_coding	(GGAGTC)20__17 bp__(GGAGTC)19	supercont3.316	271405	271459			AGAP007648	protein_coding	(GT)18__40 bp__(AGC)23	2L	48717781	48717860			GB12134	protein_coding	(TG)29__2 bp__(TA)	Group10.20	9656	9710
FBgn0029799	protein_coding	(CAG)92__58 bp__(GCA)27	X	5647010	5647185			AAEL008277	protein_coding	(A)15__2246 bp__(A)17	supercont1.310	1091894	1094170			CPIJ011116	protein_coding	(A)15__489 bp__(GCA)24	supercont3.318	268386	268912			AGAP007657	protein_coding	(TG)31__390 bp__(TGC)17	2L	48802639	48803075			GB11826	protein_coding	(A)24__176 bp__(A)	Group10.28	217545	217767
FBgn0029822	protein_coding	(CAG)68__241 bp__(T)15	X	5803321	5803643			AAEL008326	protein_coding	(GAA)18__4408 bp__(A)18	supercont1.314	725472	729914			CPIJ011502	protein_coding	(CGACTC)19__19 bp__(GACTCC)25	supercont3.320	279823	279884			AGAP007696	protein_coding	(GT)29__918 bp__(CT)74	2L	49097234	49098253			GB10445	protein_coding	(TA)21__71 bp__(TA)	Group10.3	116992	117131
FBgn0001324	protein_coding	(CAG)38__326 bp__(CAG)18	3L	19835994	19836374			AAEL008426	protein_coding	(TTAGCG)31__518 bp__(A)19	supercont1.324	691215	691781			CPIJ011637	protein_coding	(GGAGTC)26__16 bp__(CGGAGT)21	supercont3.339	193807	193868			AGAP001109	protein_coding	(GT)55__4 bp__(GA)38	2R	277505	277600			GB10445	protein_coding	(TC)79__1 bp__(GT)	Group10.3	144732	144874
FBgn0030091	protein_coding	(CAG)29__254 bp__(CAG)25	X	9041315	9041621			AAEL008483	protein_coding	(TTC)22__4143 bp__(TCT)28	supercont1.328	205940	210131			CPIJ002482	protein_coding	(GT)65__614 bp__(AC)114	supercont3.34	119096	119887			AGAP001187	protein_coding	(AC)17__184 bp__(CA)27	2R	1148944	1149170			GB19729	protein_coding	(TA)17__781 bp__(AT)	Group10.3	204298	205120
FBgn0003507	protein_coding	(CAG)29__17 bp__(CAG)32	3R	11825136	11825212			AAEL001441	protein_coding	(GT)68__657 bp__(GT)58	supercont1.33	3586243	3587024			CPIJ002510	protein_coding	(T)17__3472 bp__(A)15	supercont3.35	215266	218768			AGAP001211	protein_coding	(CA)25__202 bp__(CA)15	2R	1588977	1589217			GB18800	protein_coding	(TA)17__781 bp__(AT)	Group10.3	204298	205120
FBgn0031488	protein_coding	(CAG)23__134 bp__(CAG)17	2L	3013673	3013845			AAEL008509	protein_coding	(T)16__518 bp__(ACGCTA)29	supercont1.330	171515	172076			CPIJ801928	protein_coding	(CGACTC)26__56 bp__(CTCCGA)23	supercont3.352	69922	70025			AGAP001238	protein_coding	(GA)48__217 bp__(GT)17	2R	1783718	1783998			GB15945	protein_coding	(T)29__343 bp__(T)	Group10.36	138182	138581
FBgn0008654	protein_coding	(CAG)23__1 bp__(ACA)33	2R	8889581	8889636			AAEL008512	protein_coding	(AAG)19__3005 bp__(AAG)25	supercont1.330	450884	453931			CPIJ011797	protein_coding	(ACAT)15__1 bp__(CA)22	supercont3.363	332360	332396			AGAP001280	protein_coding	(TG)24__4810 bp__(GT)17	2R	2265791	2270640			GB19464	protein_coding	(TC)16__163 bp__(TCC)	Group10.4	124298	124507
FBgn0051687	protein_coding	(CAG)21__2118 bp__(AGATAC)30	2L	20451555	20453722			AAEL008648	protein_coding	(TGTT)16__1492 bp__(AACA)17	supercont1.338	205074	206597			CPIJ012031	protein_coding	(TG)47__1 bp__(T)30	supercont3.367	279176	279252			AGAP001296	protein_coding	(CA)21__1154 bp__(GT)19	2R	2629867	2631059			GB18467	protein_coding	(AT)28__176 bp__(TA)	Group10.4	176619	176837
FBgn0024250	protein_coding	(CAG)20__38 bp__(CAG)17	X	7203399	7203472			AAEL001472	protein_coding	(TGAA)17__4542 bp__(A)34	supercont1.34	2390834	2395425			CPIJ011981	protein_coding	(GGAGTC)22__21 bp__(GGAGTC)26	supercont3.370	215219	215286			AGAP001303	protein_coding	(AAT)19__678 bp__(TCT)16	2R	2721332	2722043			GB17339	protein_coding	(TA)20__78 bp__(T)	Group10.6	83175	83291
FBgn0050089	protein_coding	(CAG)20__236 bp__(CAG)42	2R	11623069	11623365			AAEL008684	protein_coding	(ACCCGA)18__40 bp__(TTCGGG)25	supercont1.341	740848	740929			CPIJ012486	protein_coding	(GACTCC)25__20 bp__(CTCCGA)22	supercont3.388	284207	284272			AGAP001330	protein_coding	(CT)18__4630 bp__(C)21	2R	3159175	3163842			GB10200	protein_coding	(AT)28__765 bp__(T)	Group10.6	154994	155813
FBgn0015778	protein_coding	(CAG)20__19 bp__(GCA)21	3R	9475700	9475758			AAEL008728	protein_coding	(TA)214__2 bp__(T)46	supercont1.345	921422	921682			CPIJ012381	protein_coding	(AAG)15__614 bp__(AAC)16	supercont3.392	7331	7974			AGAP001341	protein_coding	(GT)17__1491 bp__(GT)25	2R	3325612	3327143			GB18560	protein_coding	(GA)24__543 bp__(GA)	Group10.7	54183	54779
FBgn0031740	protein_coding	(CAG)17__254 bp__(CAG)45	2L	5802986	5803300			AAEL008847	protein_coding	(T)21__110 bp__(T)22	supercont1.352	1099795	1099946			CPIJ012391	protein_coding	(AAG)15__614 bp__(AAC)16	supercont3.392	39676	40319			AGAP001367	protein_coding	(GT)19__799 bp__(CT)18	2R	3605720	3606554			GB15875	protein_coding	(A)15__117 bp__(TA)	Group10.7	158143	158301
FBgn0085391	protein_coding	(CAG)17__19 bp__(GCA)16	3R	23875650	23875700			AAEL008863	protein_coding	(T)29__956 bp__(CTAAG)25	supercont1.353	260648	261656			CPIJ012400	protein_coding	(AAG)15__614 bp__(AAC)16	supercont3.392	52710	53353			AGAP001368	protein_coding	(GT)17__347 bp__(CA)17	2R	3642429	3642808			GB15875	protein_coding	(T)27__481 bp__(A)	Group10.7	160126	160649
FBgn0035719	protein_coding	(CAG)17__146 bp__(CAG)17	3L	6940711	6940889			AAEL008914	protein_coding	(ACCCGA)25__40 bp__(TCGGGT)31	supercont1.356	1177526	1177620			CPIJ012409	protein_coding	(AAG)15__614 bp__(AAC)16	supercont3.392	66798	67441			AGAP001370	protein_coding	(CAG)17__126 bp__(CAG)26	2R	3843355	3843522			GB19862	protein_coding	(T)32__153 bp__(A)	Group10.7	191288	191493
FBgn0004837	protein_coding	(CAG)17__1 bp__(ACA)18	2L	15040144	15040178			AAEL008949	protein_coding	(A)16__1 bp__(TA)37	supercont1.360	729381	729433			CPIJ012413	protein_coding	(AAG)15__614 bp__(AAC)16	supercont3.392	73305	73948			AGAP001389	protein_coding	(TG)94__1025 bp__(AC)89	2R	4132593	4133799			GB17017	protein_coding	(AG)19__168 bp__(AG)	Group10.7	210666	210880
FBgn0051158	protein_coding	(CAG)16__17 bp__(CAG)72	3R	18428672	18428775			AAEL008961	protein_coding	(CTTAG)25__946 bp__(A)25	supercont1.360	1147528	1148522			CPIJ012420	protein_coding	(AAG)15__614 bp__(AAC)16	supercont3.392	85050	85693			AGAP001413	protein_coding	(TC)30__1 bp__(AC)16	2R	4551990	4552035			GB19998	protein_coding	(TC)20__134 bp__(TC)	Group10.7	243853	244027
FBgn0010762	protein_coding	(CAC)17__1 bp__(ACA)15	3L	10678374	10678405			AAEL009032	protein_coding	(AGCTT)27__707 bp__(A)15	supercont1.363	670058	670805			CPIJ012426	protein_coding	(AAG)15__614 bp__(AAC)16	supercont3.392	91262	91905			AGAP001419	protein_coding	(AG)20__15 bp__(AC)62	2R	4669265	4669360			GB17257	protein_coding	(TA)15__72 bp__(TA)	Group10.7	318976	319083
FBgn0000242	protein_coding	(CA)44__144 bp__(AC)16	X	18448925	18449127			AAEL009092	protein_coding	(ATGAAA)18__179 bp__(AAAT)35	supercont1.369	369953	370183			CPIJ000346	protein_coding	(TG)18__846 bp__(T)15	supercont3.4	80067	80944			AGAP001444	protein_coding	(GCT)23__45 bp__(CTG)18	2R	5065503	5065587			GB17257	protein_coding	(TTTTC)18__2847 bp__(A)	Group10.7	328758	331637
FBgn0264000	protein_coding	(CA)29__702 bp__(A)19	3L	9248470	9249218			AAEL001602	protein_coding	(TTTCG)15__55 bp__(TTTCG)16	supercont1.37	107882	107966			CPIJ000381	protein_coding	(ACAT)27__4 bp__(AC)17	supercont3.4	1053072	1053118			AGAP001450	protein_coding	(CA)22__205 bp__(AC)15	2R	5233735	5233975			GB10945	protein_coding	(AT)24__282 bp__(TA)	Group10.7	374449	374770
FBgn0086676	protein_coding	(CA)27__1170 bp__(T)21	2R	12021362	12022578			AAEL009188	protein_coding	(ATAAA)15__9 bp__(TAAA)16	supercont1.377	907788	907826			CPIJ000429	protein_coding	(A)15__8172 bp__(T)15	supercont3.4	2142928	2151128			AGAP001452	protein_coding	(GT)17__1 bp__(CGTG)22	2R	5255546	5255584			GB19635	protein_coding	(AT)54__133 bp__(T)	Group11.1	28422	28630
FBgn0264489	protein_coding	(CA)26__329_bp__(TG)30	3L	9806740	9807123			AAEL009275	protein_coding	(TG)39__1 bp__(T)15	supercont1.386	237647	237700			CPIJ000431	protein_coding	(ACAT)15__1 bp__(CA)30	supercont3.4	2258372	2258416			AGAP001495	protein_coding	(TTG)28__89 bp__(TG)17	2R	5617133	5617265			GB12962	protein_coding	(TC)24__178 bp__(AT)	Group11.1	210608	210830
FBgn0033573	protein_coding	(CA)25__702_bp__(A)15	2R	6796769	6797509			AAEL009277	protein_coding	(ACCCGA)31__40 bp__(TTCGGG)25	supercont1.386	1020985	1021079			CPIJ800154	protein_coding	(ACAT)15__1 bp__(CA)68	supercont3.401	14484	14566			AGAP001577	protein_coding	(ACT)17__2277 bp__(TG)20	2R	6382240	6384552			GB14427	protein_coding	(A)17__117 bp__(TA)	Group11.10	28268	28425
FBgn0004852	protein_coding	(CA)20__928 bp__(CA)15	3L	19937689	19938650			AAEL009323	protein_coding	(TAGCA)28__948 bp__(A)19	supercont1.389	888869	889862			CPIJ012804	protein_coding	(TTCAA)17__1450 bp__(CTG)15	supercont3.403	241878	243358			AGAP001619	protein_coding	(TG)27__109 bp__(TG)24	2R	6868861	6869019			GB12464	protein_coding	(A)16__224 bp__(AG)	Group11.10	179733	179988
FBgn0052792	protein_coding	(CA)19__38 bp__(TG)21	X	3461509	3461585			AAEL009371	protein_coding	(A)23__1 bp__(CA)18	supercont1.392	233152	233192			CPIJ012711	protein_coding	(TG)45__1509 bp__(A)15	supercont3.404	328242	329809			AGAP001660	protein_coding	(AC)17__2301 bp__(CA)21	2R	7584122	7586459			GB12464	protein_coding	(T)15__389 bp__(TA)	Group11.10	196460	196901
FBgn0263397	protein_coding	(CA)19__1006 bp__(A)15	2R	10186132	10187170			AAEL009387	protein_coding	(T)16__90 bp__(A)22	supercont1.394	1083039	1083165			CPIJ003255	protein_coding	(T)28__377 bp__(A)17	supercont3.41	758489	758909			AGAP001690	protein_coding	(AC)15__436 bp__(GT)31	2R	8475253	8475733			GB12097	protein_coding	(TA)22__216 bp__(TA)	Group11.10	357550	357847
FBgn0028481	protein_coding	(CA)17__582 bp__(GT)16	2L	939979	940592			AAEL000238	protein_coding	(T)64__10928 bp__(T)17	supercont1.4	636420	647427			CPIJ003259	protein_coding	(CAA)15__566 bp__(CAG)16	supercont3.41	899030	899625			AGAP013145	protein_coding	(TG)22__37 bp__(GAT)16	2R	8644273	8644346			GB19490	protein_coding	(T)24__402 bp__(T)	Group11.11	30708	31147
FBgn0029895	protein_coding	(CA)15__741 bp__(CA)16	X	6596891	6597661			AAEL000242	protein_coding	(T)42__958 bp__(CTAAG)20	supercont1.4	3624103	3625121			CPIJ003260	protein_coding	(ACAT)15__1 bp__(AC)66	supercont3.41	903779	903859			AGAP001713	protein_coding	(C)17__177 bp__(GT)34	2R	8876606	8876832			GB13628	protein_coding	(T)16__161 bp__(T)	Group11.11	459898	460092
FBgn0263772	protein_coding	(CA)15__211 bp__(CA)23	X	3974619	3974866			AAEL001780	protein_coding	(T)15__1009 bp__(CTAAG)23	supercont1.42	3008826	3009871			CPIJ012525	protein_coding	(CTCCGA)22__60 bp__(CGACTC)19	supercont3.419	181499	181598			AGAP001739	protein_coding	(CAG)26__11 bp__(CAG)21	2R	9121730	9121786			GB10114	protein_coding	(A)43__198 bp__(TA)	Group11.11	928110	928378
FBgn0263289	protein_coding	(CA)15__196 bp__(A)24	3R	22416618	22416851			AAEL009738	protein_coding	(T)22__241 bp__(T)17	supercont1.422	102997	103275			CPIJ002586	protein_coding	(GCA)16__133 bp__(GCA)15	supercont3.42	407972	408134			AGAP001751	protein_coding	(CA)20__197 bp__(GT)19	2R	9329192	9329426			GB17247	protein_coding	(TC)34__17 bp__(TC)	Group11.11	1089733	1089799
FBgn0004666	protein_coding	(C)17__1 bp__(AC)23	3R	8899057	8899096			AAEL001791	protein_coding	(GT)18__1 bp__(T)17	supercont1.43	966056	966090			CPIJ801971	protein_coding	(T)24__376 bp__(A)15	supercont3.42	1119135	1119548			AGAP001754	protein_coding	(GCA)60__14 bp__(CAG)29	2R	9453475	9453576			GB18585	protein_coding	(AT)28__286 bp__(CT)	Group11.11	1385952	1386291
FBgn0053831	protein_coding	(ATTT)27__3811_bp__(TC)21	2L	21480772	21484629			AAEL009818	protein_coding	(A)19__1 bp__(TA)41	supercont1.430	106524	106583			CPIJ013032	protein_coding	(A)16__2354 bp__(A)16	supercont3.423	116679	119063			AGAP001786	protein_coding	(CA)18__880 bp__(CT)28	2R	10359036	10359960			GB30111	protein_coding	(A)17__706 bp__(TA)	Group11.11	1479447	1480190
FBgn0053822	protein_coding	(ATTT)27__3811_bp__(TC)19	2L	21465643	21469498			AAEL009822	protein_coding	(GAAGT)16__9 bp__(AAGAG)15	supercont1.430	346039	346077			CPIJ003206	protein_coding	(GGAGTC)22__92 bp__(CGGAGT)25	supercont3.43	1216194	1216331			AGAP001797	protein_coding	(TG)30__1069 bp__(TG)16	2R	10542006	10543119			GB30112	protein_coding	(AG)18__264 bp__(T)	Group11.11	1598131	1598427
FBgn0053825	protein_coding	(ATTT)27__3811_bp__(TC)19	2L	21470686	21474541			AAEL009812	protein_coding	(TG)27__660 bp__(GT)22	supercont1.430	520813	521520			CPIJ003208	protein_coding	(T)23__377 bp__(A)20	supercont3.43	1235207	1235625			AGAP001866	protein_coding	(GCA)21__403 bp__(CAG)28	2R	11641624	11642074			GB13636	protein_coding	(T)16__3059 bp__(TA)	Group11.11	1598412	1601503
FBgn0053828	protein_coding	(ATTT)27__3811_bp__(TC)19	2L	21475729	21479584			AAEL009814	protein_coding	(TATT)15__402 bp__(AATA)16	supercont1.430	612551	612982			CPIJ012908	protein_coding	(T)16__3617 bp__(T)16	supercont3.430	22375	26022			AGAP001905	protein_coding	(GT)25__327 bp__(GT)28	2R	11979050	11979428			GB17440	protein_coding	(TA)23__378 bp__(A)	Group11.11	1819368	1819786
FBgn0053804	protein_coding	(ATTT)27__3809_bp__(TC)25	2L	21426344	21430203			AAEL009857	protein_coding	(TGT)35__230 bp__(AAT)26	supercont1.433	234054	234343			CPIJ003368	protein_coding	(AC)16__228 bp__(TCC)17	supercont3.44	447311	447570			AGAP001925	protein_coding	(TC)20__1 bp__(AC)18	2R	12322969	12323006			GB11349	protein_coding	(AT)38__24 bp__(AT)	Group11.11	2170463	2170546
FBgn0053840	protein_coding	(ATTT)27__3809_bp__(TC)21	2L	21496013	21499868			AAEL009872	protein_coding	(TA)49__1 bp__(T)32	supercont1.435	410738	410818			CPIJ003412	protein_coding	(CAA)23__282 bp__(CAAAC)17	supercont3.44	1276561	1276881			AGAP001935	protein_coding	(GT)16__732 bp__(TG)16	2R	12548053	12548815			GB10642	protein_coding	(AT)33__297 bp__(T)	Group11.12	21404	21749
FBgn0053816	protein_coding	(ATTT)27__3809_bp__(TC)19	2L	21455542	21459395			AAEL017458	protein_coding	(CTT)21__4781 bp__(TCT)16	supercont1.436	184949	189765			CPIJ012363	protein_coding	(GGAGTC)19__1609 bp__(GGAGTC)22	supercont3.440	224949	226597			AGAP001936	protein_coding	(GT)15__350 bp__(AG)18	2R	12654733	12655114			GB14316	protein_coding	(TTCT)26__1 bp__(T)	Group11.12	335245	335287
FBgn0053819	protein_coding	(ATTT)27__3809_bp__(TC)19	2L	21460602	21464455			AAEL009933	protein_coding	(AAG)15__12759 bp__(ATA)16	supercont1.438	1078746	1091534			CPIJ013042	protein_coding	(GGAGTC)19__18 bp__(GGAGTC)20	supercont3.447	24020	24075			AGAP001944	protein_coding	(TG)31__763 bp__(TG)19	2R	12695813	12696624			GB11364	protein_coding	(T)22__347 bp__(T)	Group11.13	110266	110654
FBgn0051617	protein_coding	(ATTT)27__3808_bp__(TC)25	2L	21421283	21425141			AAEL001874	protein_coding	(A)15__1 bp__(CA)45	supercont1.44	663412	663471			CPIJ013448	protein_coding	(CGACTC)26__57 bp__(CCGACT)20	supercont3.450	229483	229584			AGAP001978	protein_coding	(AC)121__430 bp__(TG)15	2R	13023041	13023605			GB19306	protein_coding	(AT)25__14 bp__(TA)	Group11.13	431725	431789
FBgn0053813	protein_coding	(ATTT)27__3808_bp__(TC)23	2L	21450480	21454336			AAEL009988	protein_coding	(T)20__1007 bp__(CTAAG)24	supercont1.444	154563	155612			CPIJ013403	protein_coding	(TTCAA)22__1453 bp__(CTG)18	supercont3.456	252392	253883			AGAP002012	protein_coding	(GT)38__348 bp__(AC)27	2R	13900004	13900415			GB30478	protein_coding	(TA)27__484 bp__(TC)	Group11.14	318796	319320
FBgn0053852	protein_coding	(ATTT)27__3807_bp__(TC)25	2L	21516200	21520057			AAEL010027	protein_coding	(AT)60__11 bp__(AT)105	supercont1.447	461853	462027			CPIJ013284	protein_coding	(G)22__357 bp__(G)15	supercont3.460	102160	102552			AGAP002084	protein_coding	(TC)16__310 bp__(TC)17	2R	15126312	15126653			GB30478	protein_coding	(T)27__182 bp__(T)	Group11.14	322693	322917
FBgn0053855	protein_coding	(ATTT)27__3807_bp__(TC)25	2L	21521043	21524900			AAEL010184	protein_coding	(GT)32__1 bp__(T)19	supercont1.458	428147	428197			CPIJ013719	protein_coding	(G)15__60 bp__(G)16	supercont3.464	171631	171720			AGAP002104	protein_coding	(TC)60__243 bp__(TG)30	2R	15541970	15542301			GB12944	protein_coding	(A)26__806 bp__(A)	Group11.14	606096	606943
FBgn0053858	protein_coding	(ATTT)27__3807_bp__(TC)25	2L	21525886	21529743			AAEL010238	protein_coding	(TTAGC)29__579 bp__(GCATA)25	supercont1.464	553907	554538			CPIJ013441	protein_coding	(ACAT)15__1 bp__(AC)42	supercont3.468	146628	146684			AGAP002135	protein_coding	(CA)38__1319 bp__(CA)17	2R	16298734	16300106			GB17513	protein_coding	(TA)40__702 bp__(AT)	Group11.14	687826	688582
FBgn0053837	protein_coding	(ATTT)27__3807_bp__(TC)23	2L	21490968	21494823			AAEL010289	protein_coding	(TA)25__1 bp__(T)21	supercont1.468	661776	661821			CPIJ003283	protein_coding	(ACAT)27__1 bp__(AC)28	supercont3.47	436418	436472			AGAP002155	protein_coding	(AC)18__65 bp__(AC)61	2R	16559469	16559611			GB16569	protein_coding	(TC)27__100 bp__(T)	Group11.15	42027	42174
FBgn0053846	protein_coding	(ATTT)27__3807_bp__(TC)23	2L	21506111	21509966			AAEL010328	protein_coding	(TGTA)16__398 bp__(ATGAA)15	supercont1.471	592449	592876			CPIJ013490	protein_coding	(GGAGTC)25__60 bp__(GGAGTC)22	supercont3.470	98590	98695			AGAP002159	protein_coding	(GT)15__2691 bp__(CAG)23	2R	16598868	16601595			GB16569	protein_coding	(CT)15__126 bp__(GA)	Group11.15	125933	126095
FBgn0053861	protein_coding	(ATTT)27__3807_bp__(TC)23	2L	21530729	21534584			AAEL010501	protein_coding	(TA)60__87 bp__(CAA)16	supercont1.481	574112	574273			CPIJ013417	protein_coding	(ACAT)63__1467 bp__(A)18	supercont3.483	290385	291931			AGAP002161	protein_coding	(G)16__987 bp__(CA)16	2R	16616436	16617453			GB10295	protein_coding	(AC)17__457 bp__(A)	Group11.15	148040	148555
FBgn0053834	protein_coding	(ATTT)27__3806_bp__(TC)23	2L	21485924	21489778			AAEL010608	protein_coding	(TTA)18__324 bp__(TCT)16	supercont1.490	297307	297663			CPIJ013828	protein_coding	(A)28__1 bp__(TAAAA)15	supercont3.491	235211	235253			AGAP002167	protein_coding	(ATTT)18__288 bp__(A)17	2R	16822683	16823004			GB16433	protein_coding	(CTTC)23__1 bp__(TTTC)	Group11.16	11237	11288
FBgn0053849	protein_coding	(ATTT)27__3806_bp__(TC)23	2L	21511156	21515010			AAEL010642	protein_coding	(TAAG)16__2555 bp__(AAG)15	supercont1.492	315223	317807			CPIJ014087	protein_coding	(CAAA)17__139 bp__(GTTT)17	supercont3.496	89508	89679			AGAP002172	protein_coding	(CA)17__560 bp__(CA)21	2R	16864295	16864891			GB14330	protein_coding	(A)16__396 bp__(A)	Group11.16	289209	289635
FBgn0010247	protein_coding	(ATT)54__214 bp__(T)18	3RHet	1982665	1982949			AAEL010688	protein_coding	(A)25__1 bp__(TA)92	supercont1.496	712586	712702			CPIJ003551	protein_coding	(T)17__126 bp__(A)15	supercont3.50	42302	42458			AGAP002176	protein_coding	(TG)17__180 bp__(TG)15	2R	16903666	16903876			GB16706	protein_coding	(T)16__165 bp__(AT)	Group11.17	388725	388924
FBgn0260995	protein_coding	(ATGTAT)37__11 bp__(ATGTAT)18	2RHet	1863859	1863923			AAEL010695	protein_coding	(GTTGC)22__177 bp__(AGGAA)16	supercont1.497	124305	124518			CPIJ003609	protein_coding	(CAG)37__88 bp__(CAG)24	supercont3.50	892355	892502			AGAP002222	protein_coding	(CAA)15__1 bp__(TAA)30	2R	17707430	17707474			GB19326	protein_coding	(TC)95__274 bp__(TA)	Group11.18	27014	27399
FBgn0004057	protein_coding	(ATCGA)29__1 bp__(GATCG)17	X	19563933	19563978			AAEL010708	protein_coding	(CAG)15__240 bp__(GGC)18	supercont1.499	508380	508651			CPIJ014032	protein_coding	(C)18__1655 bp__(T)16	supercont3.500	13748	15435			AGAP002226	protein_coding	(CT)16__4 bp__(TC)27	2R	17758295	17758340			GB17081	protein_coding	(AT)28__1630 bp__(TA)	Group11.18	57565	59266
FBgn0028372	protein_coding	(ATAC)35__1 bp__(TA)32	2R	15560602	15560668			AAEL010709	protein_coding	(CAG)15__240 bp__(GGC)18	supercont1.499	510643	510914			CPIJ013998	protein_coding	(TTTAT)18__729 bp__(GTTTT)16	supercont3.501	2790	3551			AGAP002229	protein_coding	(GT)23__495 bp__(AC)27	2R	17806881	17807424			GB13092	protein_coding	(TTTC)25__2 bp__(TCTCTT)	Group11.19	191029	191077
FBgn0262123	protein_coding	(ATAC)17__118 bp__(ATAAA)15	2RHet	476830	476978			AAEL000274	protein_coding	(ACCCGA)31__40 bp__(TTCGGG)25	supercont1.5	1361377	1361471			CPIJ013564	protein_coding	(CAG)17__137 bp__(CAG)23	supercont3.506	260304	260479			AGAP012965	protein_coding	(TG)32__1207 bp__(TG)27	2R	17934980	17936244			GB18814	protein_coding	(A)15__205 bp__(T)	Group11.19	228677	228913
FBgn0030056	protein_coding	(ATAC)15__1 bp__(TA)30	X	8582417	8582461			AAEL002175	protein_coding	(TAGCA)23__400 bp__(A)16	supercont1.50	427063	427500			CPIJ003745	protein_coding	(ACAT)15__1 bp__(AC)40	supercont3.51	1168075	1168129			AGAP002284	protein_coding	(GT)16__904 bp__(TC)15	2R	18577777	18578710			GB11028	protein_coding	(T)17__51 bp__(T)	Group11.2	28102	28198
FBgn0003218	protein_coding	(AT)40__139 bp__(AT)17	X	13671779	13671973			AAEL002166	protein_coding	(A)15__76 bp__(A)17	supercont1.50	1067587	1067693			CPIJ013926	protein_coding	(ACAT)27__1 bp__(CA)46	supercont3.512	136424	136496			AGAP002315	protein_coding	(TTC)18__159 bp__(CA)28	2R	19234585	19234788			GB16236	protein_coding	(A)19__992 bp__(AT)	Group11.2	163098	164138
FBgn0028517	protein_coding	(AT)39__3930_bp__(CA)27	2L	15667732	15671726			AAEL002234	protein_coding	(TCCAT)23__1196 bp__(TATT)31	supercont1.51	1719523	1720771			CPIJ014252	protein_coding	(ACAT)15__1 bp__(CA)54	supercont3.516	205716	205784			AGAP002321	protein_coding	(GCA)21__284 bp__(CAG)26	2R	19527057	19527386			GB17251	protein_coding	(AT)46__733 bp__(TA)	Group11.22	174353	175154
FBgn0051827	protein_coding	(AT)39__3930_bp__(CA)27	2L	15702729	15706723			AAEL010865	protein_coding	(TTTCG)15__55 bp__(TTTCG)16	supercont1.513	67796	67880			CPIJ013941	protein_coding	(TG)18__901 bp__(ATGCT)16	supercont3.525	173278	174211			AGAP002334	protein_coding	(CAG)26__47 bp__(CAG)23	2R	19978232	19978326			GB11441	protein_coding	(TC)16__653 bp__(A)	Group11.23	186153	186843
FBgn0053502	protein_coding	(AT)33__2164_bp__(ACT)30	X	21481636	21483861			AAEL010956	protein_coding	(T)46__8021 bp__(T)15	supercont1.524	270792	278872			CPIJ014433	protein_coding	(G)15__64 bp__(G)15	supercont3.546	301353	301445			AGAP002382	protein_coding	(AC)17__183 bp__(CA)29	2R	20836607	20836834			GB11441	protein_coding	(AG)17__358 bp__(A)	Group11.23	211247	211645
FBgn0052857	protein_coding	(AT)33__2164_bp__(ACT)30	X	21487728	21489953			AAEL010958	protein_coding	(AAG)28__4143 bp__(AAG)22	supercont1.525	750437	754628			CPIJ014508	protein_coding	(TC)23__2 bp__(AC)48	supercont3.547	273906	273977			AGAP002390	protein_coding	(TC)17__348 bp__(GT)24	2R	20884255	20884642			GB15459	protein_coding	(A)21__349 bp__(TA)	Group11.25	86170	86570
FBgn0261549	protein_coding	(AT)32__187 bp__(TA)18	X	8813400	8813635			AAEL002317	protein_coding	(A)15__1 bp__(CAAAA)15	supercont1.53	2595283	2595312			CPIJ014324	protein_coding	(T)22__282 bp__(T)28	supercont3.557	264875	265205			AGAP002529	protein_coding	(GA)18__30 bp__(GT)17	2R	22426603	22426666			GB18405	protein_coding	(AAT)29__42 bp__(AAT)	Group11.25	122929	123018
FBgn0086674	protein_coding	(AT)29__397 bp__(T)19	X	13485734	13486177			AAEL011008	protein_coding	(AGCTT)32__707 bp__(A)15	supercont1.533	489734	490486			CPIJ014327	protein_coding	(ATGCT)16__822 bp__(CTCATG)25	supercont3.557	311071	311932			AGAP002541	protein_coding	(CAG)17__54 bp__(CAG)17	2R	22481313	22481399			GB14966	protein_coding	(T)15__527 bp__(AT)	Group11.30	34231	34815
FBgn0030065	protein_coding	(AT)24__544 bp__(T)16	X	8760104	8760686			AAEL011069	protein_coding	(A)21__93 bp__(A)19	supercont1.539	234752	234883			CPIJ003994	protein_coding	(AGG)22__367 bp__(AG)21	supercont3.57	29908	30316			AGAP002544	protein_coding	(GA)18__515 bp__(CA)16	2R	22601524	22602071			GB13059	protein_coding	(TA)34__776 bp__(AT)	Group11.30	407960	408788
FBgn0003028	protein_coding	(AT)24__1750 bp__(A)18	X	4947352	4949142			AAEL011106	protein_coding	(AAG)20__457 bp__(AAG)23	supercont1.541	485398	485896			CPIJ014516	protein_coding	(A)18__5808 bp__(A)22	supercont3.571	249642	255488			AGAP002573	protein_coding	(TG)22__1 bp__(AG)21	2R	23021447	23021489			GB16201	protein_coding	(A)16__547 bp__(T)	Group11.4	35884	36465
FBgn0026206	protein_coding	(AT)21__10 bp__(AT)44	X	9067071	9067144			AAEL011133	protein_coding	(CTATG)18__884 bp__(AAG)17	supercont1.542	486500	487417			CPIJ004052	protein_coding	(GCA)15__1 bp__(ACA)15	supercont3.59	585246	585275			AGAP002591	protein_coding	(GT)21__1007 bp__(TG)17	2R	23583119	23584162			GB18909	protein_coding	(AT)34__31 bp__(TA)	Group11.4	37085	37177
FBgn0042693	protein_coding	(AT)18__440 bp__(AT)28	3R	14004684	14005168			AAEL011171	protein_coding	(AT)48__1 bp__(T)17	supercont1.547	38473	38537			CPIJ004088	protein_coding	(ACAT)27__1 bp__(CA)36	supercont3.60	595625	595687			AGAP013684	miRNA	(AC)69__3100 bp__(GT)15	2R	23887802	23890984			GB10374	protein_coding	(TA)39__450 bp__(AT)	Group11.6	32467	32981
FBgn0031081	protein_coding	(AT)17__7 bp__(TA)28	X	19861945	19861995			AAEL002402	protein_coding	(T)15__976 bp__(CTAAG)21	supercont1.55	3060738	3061748			CPIJ004104	protein_coding	(GATTA)34__109 bp__(T)18	supercont3.60	1173125	1173284			AGAP002610	protein_coding	(GA)23__271 bp__(GT)26	2R	24052803	24053121			GB13454	protein_coding	(TA)21__990 bp__(TA)	Group11.6	51629	52654
FBgn0029761	protein_coding	(AT)16__7 bp__(TA)30	X	5273839	5273890			AAEL011222	protein_coding	(CA)40__660 bp__(CA)41	supercont1.554	326130	326869			CPIJ015310	protein_coding	(ACTCCG)32__53 bp__(CGACTC)19	supercont3.616	32905	33007			AGAP002648	protein_coding	(TG)26__30 bp__(GT)15	2R	25077827	25077896			GB13411	protein_coding	(A)32__1336 bp__(T)	Group11.6	70620	72005
FBgn0264695	protein_coding	(AT)15__758 bp__(A)18	2L	16768145	16768934			AAEL011281	protein_coding	(AAG)17__650 bp__(A)20	supercont1.562	685792	686477			CPIJ015040	protein_coding	(ACAT)15__1 bp__(AC)54	supercont3.626	161751	161819			AGAP002670	protein_coding	(TG)26__118 bp__(TG)21	2R	25276555	25276718			GB10338	protein_coding	(TA)25__260 bp__(AT)	Group11.6	168372	168672
FBgn0030542	protein_coding	(AT)15__2324_bp__(T)22	X	14081072	14083431			AAEL011312	protein_coding	(CTCTT)15__9 bp__(CACTT)16	supercont1.566	737450	737488			CPIJ015078	protein_coding	(ACAT)15__1 bp__(CA)24	supercont3.628	54976	55014			AGAP002732	protein_coding	(CAG)21__423 bp__(ACC)16	2R	26321182	26321640			GB14374	protein_coding	(AT)28__1378 bp__(AT)	Group11.7	39471	40919
FBgn0030505	protein_coding	(AGC)28__1 bp__(ACA)32	X	13555346	13555405			AAEL011480	protein_coding	(A)29__3122 bp__(TTTA)19	supercont1.583	473645	476813			CPIJ015012	protein_coding	(ACAT)15__1 bp__(AC)52	supercont3.629	139894	139960			AGAP002736	protein_coding	(GA)16__649 bp__(GT)17	2R	26357013	26357693			GB18742	protein_coding	(AT)44__15 bp__(AT)	Group11.7	40876	41021
FBgn0004394	protein_coding	(AGC)25__80 bp__(CAG)23	2L	12660435	12660561			AAEL011527	protein_coding	(A)18__2116 bp__(A)16	supercont1.588	168431	170579			CPIJ015575	protein_coding	(ACAT)39__1 bp__(AC)30	supercont3.635	86099	86167			AGAP002737	protein_coding	(AAG)22__6 bp__(AAG)69	2R	26377731	26377826			GB17604	protein_coding	(TTA)23__1 bp__(T)	Group11.7	47226	47264
FBgn0011701	protein_coding	(AGC)22__80 bp__(CAG)23	3R	14062559	14062682			AAEL011697	protein_coding	(ACCCGA)31__40 bp__(TTCGGG)25	supercont1.603	696844	696938			CPIJ015277	protein_coding	(TG)54__901 bp__(ATGCT)16	supercont3.636	141010	141979			AGAP002748	protein_coding	(TC)37__1 bp__(AC)16	2R	26649953	26650005			GB15901	protein_coding	(T)22__223 bp__(T)	Group11.7	284178	284441
FBgn0259101	protein_coding	(AGC)15__164 bp__(A)23	X	10990937	10991137			AAEL011682	protein_coding	(T)16__976 bp__(CTAAG)20	supercont1.603	764240	765250			CPIJ015278	protein_coding	(AT)22__1 bp__(T)21	supercont3.636	235007	235049			AGAP002773	protein_coding	(AC)17__418 bp__(TG)17	2R	26957319	26957769			GB16049	protein_coding	(TTA)16__1421 bp__(AT)	Group11.9	22408	23874
FBgn0040028	protein_coding	(ACT)33__3867_bp__(AT)33	X	21477737	21481668			AAEL011754	protein_coding	(GAA)18__4408 bp__(A)19	supercont1.608	642385	646828			CPIJ015291	protein_coding	(CAG)20__320 bp__(CAG)18	supercont3.637	55266	55622			AGAP002787	protein_coding	(GT)147__5996 bp__(TG)21	2R	27234382	27240544			GB20083	protein_coding	(AT)33__1303 bp__(TA)	Group11.9	34483	35848
FBgn0052820	protein_coding	(ACT)30__3867_bp__(AT)33	X	21483832	21487760			AAEL002640	protein_coding	(CAATA)50__1 bp__(TAATA)326	supercont1.62	1657806	1658181			CPIJ015660	protein_coding	(G)16__59 bp__(G)18	supercont3.644	2925	3016			AGAP002790	protein_coding	(GT)17__385 bp__(GT)16	2R	27259561	27259977			GB17292	protein_coding	(AT)35__13 bp__(AT)	Group11.9	56498	56565
FBgn0262516	protein_coding	(ACAAA)16__4348_bp__(ATAC)21	3L	19708321	19712704			AAEL011886	protein_coding	(ATTC)15__1323 bp__(AAT)17	supercont1.626	101716	103069			CPIJ004312	protein_coding	(G)17__64 bp__(G)16	supercont3.65	591601	591696			AGAP002802	protein_coding	(GCTG)16__1044 bp__(CA)61	2R	27744118	27745237			GB17760	protein_coding	(A)16__1 bp__(GAAA)	Group11.9	158100	158136
FBgn0261361	protein_coding	(ACAAA)16__4348_bp__(ATAC)21	3L	19739737	19744120			AAEL011940	protein_coding	(T)18__117 bp__(T)18	supercont1.634	60807	60958			CPIJ015378	protein_coding	(GCA)16__133 bp__(GCA)15	supercont3.651	64945	65107			AGAP002826	protein_coding	(GT)21__763 bp__(TC)25	2R	28044598	28045405			GB30128	protein_coding	(A)18__266 bp__(T)	Group11.9	359791	360088
FBgn0263132	protein_coding	(ACA)23__37 bp__(CAA)23	X	9927673	9927754			AAEL011955	protein_coding	(A)16__1 bp__(TA)76	supercont1.637	469203	469294			CPIJ015571	protein_coding	(CT)21__32 bp__(TC)17	supercont3.655	107688	107756			AGAP002858	protein_coding	(TG)15__192 bp__(AC)16	2R	28328605	28328826			GB30129	protein_coding	(AT)31__11 bp__(AT)	Group11.9	384831	384898
FBgn0011758	protein_coding	(ACA)16__37 bp__(CAA)17	X	17292037	17292105			AAEL011987	protein_coding	(T)19__4408 bp__(TTC)18	supercont1.640	77219	81662			CPIJ004416	protein_coding	(AATCT)19__305 bp__(G)15	supercont3.66	830076	830413			AGAP002859	protein_coding	(GT)23__1013 bp__(AC)20	2R	28427798	28428852			GB13918	protein_coding	(A)22__135 bp__(T)	Group11.9	396746	396919
FBgn0004168	protein_coding	(AC)22__1783 bp__(TG)16	2R	14962230	14964049			AAEL012046	protein_coding	(TCT)16__2715 bp__(AAG)18	supercont1.648	146527	149274			CPIJ004463	protein_coding	(GGAGTC)32__26 bp__(GGAGTC)25	supercont3.67	347126	347207			AGAP002881	protein_coding	(C)15__287 bp__(GT)17	2R	28635396	28635713			GB12638	protein_coding	(T)15__24 bp__(T)	Group11.9	482928	482982
FBgn0040587	protein_coding	(AC)21__147 bp__(CA)24	3R	18553271	18553461			AAEL012079	protein_coding	(AT)82__2 bp__(T)19	supercont1.652	107052	107153			CPIJ015698	protein_coding	(ACAT)15__1 bp__(CA)40	supercont3.673	77837	77891			AGAP002914	protein_coding	(CT)15__1 bp__(AC)17	2R	29287280	29287311			GB17054	protein_coding	(A)18__241 bp__(T)	Group11.9	706013	706287
FBgn0264544	protein_coding	(AC)18__5112_bp__(AT)20	2L	15674815	15679963			AAEL012144	protein_coding	(ACCCGA)31__40 bp__(TTCGGG)25	supercont1.660	458020	458114			CPIJ004662	protein_coding	(G)16__60 bp__(G)15	supercont3.70	964668	964757			AGAP013301	protein_coding	(TCC)51__93 bp__(CAG)26	2R	30240470	30240638			GB10356	protein_coding	(A)19__386 bp__(A)	Group11.9	727407	727847
FBgn0264545	protein_coding	(AC)18__5112_bp__(AT)20	2L	15709812	15714960			AAEL012146	protein_coding	(ACCCGA)31__41 bp__(TTCGGG)25	supercont1.660	569603	569698			CPIJ015652	protein_coding	(A)16__391 bp__(TG)20	supercont3.709	24075	24500			AGAP002971	protein_coding	(AG)18__90 bp__(TG)297	2R	30288686	30289089			GB17926	protein_coding	(T)42__1275 bp__(T)	Group12.1	15994	17339
FBgn0036725	protein_coding	(AC)17__147 bp__(CA)17	3L	17434701	17434880			AAEL012232	protein_coding	(ACCCGA)25__40 bp__(TCGGGT)31	supercont1.668	593230	593324			CPIJ004207	protein_coding	(TG)69__4829 bp__(T)21	supercont3.71	711790	716707			AGAP002974	protein_coding	(AC)24__141 bp__(TC)28	2R	30469168	30469359			GB17398	protein_coding	(TC)17__134 bp__(AT)	Group12.10	141812	141978
FBgn0003371	protein_coding	(AC)17__1 bp__(TA)32	X	2555450	2555498			AAEL012326	protein_coding	(AAG)18__3701 bp__(AAG)15	supercont1.678	499350	503082			CPIJ015752	protein_coding	(CGACTC)33__57 bp__(CCGACT)20	supercont3.718	44977	45085			AGAP002998	protein_coding	(AC)23__872 bp__(TGG)20	2R	30840311	30841224			GB14942	protein_coding	(AG)17__307 bp__(ACG)	Group12.10	230555	230914
FBgn0015907	protein_coding	(AC)16__1601 bp__(A)15	2R	16491822	16493452			AAEL002856	protein_coding	(ACGCTA)19__1381 bp__(TGAT)20	supercont1.70	1065783	1067201			CPIJ015710	protein_coding	(T)24__4458 bp__(T)15	supercont3.721	5869	10364			AGAP013545	protein_coding	(TG)27__188 bp__(GT)21	2R	30961900	30962134			GB10978	protein_coding	(AT)22__647 bp__(TA)	Group12.10	408783	409515
FBgn0029824	protein_coding	(AATA)16__4856 bp__(AATA)16	X	5821214	5826100			AAEL012493	protein_coding	(ACCCGA)25__40 bp__(TCGGGT)31	supercont1.702	338308	338402			CPIJ800009	protein_coding	(ACAT)15__1 bp__(CA)92	supercont3.721	232430	232536			AGAP003043	protein_coding	(AC)18__128 bp__(TG)27	2R	31406943	31407114			GB10662	protein_coding	(T)29__78 bp__(T)	Group12.11	1040594	1040721
FBgn0038092	protein_coding	(AATA)16__4855 bp__(AATA)16	3R	8745962	8750847			AAEL017076	protein_coding	(CTCTT)15__9 bp__(CACTT)16	supercont1.705	29500	29538			CPIJ004506	protein_coding	(G)22__358 bp__(G)20	supercont3.73	291279	291677			AGAP013227	protein_coding	(AGT)36__1 bp__(TGT)24	2R	31645940	31645999			GB13013	protein_coding	(A)17__537 bp__(TA)	Group12.11	1270652	1271226
FBgn0033538	protein_coding	(AAT)54__1482 bp__(A)27	2R	6509928	6511489			AAEL012561	protein_coding	(AC)28__402 bp__(A)23	supercont1.712	300655	301106			CPIJ004541	protein_coding	(CAG)23__74 bp__(CAG)26	supercont3.74	208090	208211			AGAP003076	protein_coding	(AG)24__681 bp__(AG)29	2R	32207491	32208223			GB13671	protein_coding	(T)20__96 bp__(A)	Group12.11	1599354	1599500
FBgn0030796	protein_coding	(AAC)18__179 bp__(CAA)23	X	16717598	16717816			AAEL017948	miRNA	(TA)84__8 bp__(AT)40	supercont1.72	1898802	1898932			CPIJ004554	protein_coding	(ACAT)15__1 bp__(CA)42	supercont3.74	542125	542181			AGAP003092	protein_coding	(CA)16__167 bp__(GT)62	2R	32411653	32411896			GB11882	protein_coding	(AT)27__203 bp__(T)	Group12.11	2156772	2157015
FBgn0053267	protein_coding	(AAAATA)21__138 bp__(TATGTT)22	3L	11564905	11565084			AAEL002961	protein_coding	(GAA)18__4408 bp__(A)16	supercont1.73	1029856	1034296			CPIJ004780	protein_coding	(ACAT)15__1 bp__(CA)152	supercont3.75	512401	512567			AGAP003114	protein_coding	(TG)22__558 bp__(TG)16	2R	32510444	32511038			GB18441	protein_coding	(A)24__1063 bp__(A)	Group12.13	9079	10182
FBgn0031902	protein_coding	(A)41__65 bp__(CAG)86	2L	7344359	7344549			AAEL012730	protein_coding	(A)22__74 bp__(A)17	supercont1.732	364179	364290			CPIJ016380	protein_coding	(ACAT)15__1 bp__(AC)32	supercont3.750	201682	201728			AGAP003115	protein_coding	(TGC)23__228 bp__(CA)45	2R	32724522	32724816			GB19183	protein_coding	(CGATT)16__142 bp__(CGATT)	Group12.13	122758	122930
FBgn0039378	protein_coding	(A)38__65 bp__(CAG)86	3R	21659447	21659634			AAEL012745	protein_coding	(T)31__957 bp__(CTAAG)23	supercont1.734	44908	45917			CPIJ016443	protein_coding	(GGAGTC)27__15 bp__(CGGAGT)27	supercont3.757	171613	171680			AGAP003117	protein_coding	(CAG)16__212 bp__(AGC)21	2R	32857811	32858058			GB17138	protein_coding	(TAAA)22__1 bp__(TA)	Group12.14	3037	3079
FBgn0261243	protein_coding	(A)37__7 bp__(ATA)38	3L	1507067	1507147			AAEL012823	protein_coding	(T)15__947 bp__(CTATG)29	supercont1.745	362343	363332			CPIJ016355	protein_coding	(T)33__4112 bp__(T)16	supercont3.769	191751	195910			AGAP003151	protein_coding	(GCA)23__1068 bp__(TG)22	2R	33383022	33384133			GB30139	protein_coding	(AT)15__398 bp__(AT)	Group12.14	222335	222766
FBgn0000464	protein_coding	(A)35__65 bp__(CAG)86	2L	19653508	19653692			AAEL003071	protein_coding	(T)33__982 bp__(CTAAG)20	supercont1.76	717345	718378			CPIJ004954	protein_coding	(CAG)18__1454 bp__(AATTG)17	supercont3.77	805020	806507			AGAP003154	protein_coding	(GT)17__1 bp__(CGTG)16	2R	33393356	33393388			GB18168	protein_coding	(T)18__23 bp__(T)	Group12.15	423200	423266
FBgn0051038	protein_coding	(A)34__65 bp__(CAG)65	3R	25708777	25708939			AAEL012982	protein_coding	(TA)15__930 bp__(TACA)19	supercont1.771	74593	75555			CPIJ016538	protein_coding	(A)23__8392 bp__(GTC)16	supercont3.772	33745	42174			AGAP003181	protein_coding	(CA)27__5172 bp__(AC)17	2R	33604574	33609788			GB12054	protein_coding	(T)17__1707 bp__(TAAAA)	Group12.15	672725	674470
FBgn0039688	protein_coding	(A)27__54 bp__(TG)20	3R	25551797	25551896			AAEL013034	protein_coding	(TTGCG)16__177 bp__(AGGAA)16	supercont1.782	407386	407593			CPIJ015846	protein_coding	(A)15__7778 bp__(A)23	supercont3.782	26806	34620			AGAP003186	protein_coding	(TG)22__296 bp__(AG)25	2R	33655360	33655701			GB10371	protein_coding	(TC)20__1312 bp__(CT)	Group12.16	63165	64517
FBgn0004370	protein_coding	(A)27__379 bp__(A)24	X	11556048	11556476			AAEL013063	protein_coding	(ACCCGA)25__40 bp__(TCGGGT)31	supercont1.785	359439	359533			CPIJ016645	protein_coding	(CCA)17__214 bp__(TG)15	supercont3.791	187054	187298			AGAP003235	protein_coding	(GT)25__1118 bp__(AC)20	2R	34274193	34275354			GB19330	protein_coding	(A)18__1 bp__(GAAA)	Group12.16	178400	178434
FBgn0004101	protein_coding	(A)25__65 bp__(CAG)86	2R	20241986	20242160			AAEL013148	protein_coding	(ACGAA)16__55 bp__(CGAAA)15	supercont1.797	473198	473282			CPIJ000824	protein_coding	(CAG)15__136 bp__(CAG)18	supercont3.8	767370	767537			AGAP003274	protein_coding	(C)15__834 bp__(AC)23	2R	34775314	34776184			GB15409	protein_coding	(A)15__1 bp__(GGAA)	Group12.16	1060632	1060666
FBgn0261801	protein_coding	(A)23__65 bp__(CAG)86	3L	6408465	6408637			AAEL000411	protein_coding	(TATAA)18__1332 bp__(AATAA)18	supercont1.8	928173	929539			CPIJ016881	protein_coding	(CGA)20__1278 bp__(GAATT)18	supercont3.821	74722	76036			AGAP003301	protein_coding	(TG)16__2332 bp__(TG)15	2R	35312322	35314683			GB15409	protein_coding	(AT)18__145 bp__(A)	Group12.16	1069920	1070109
FBgn0030385	protein_coding	(A)23__5343_bp__(T)15	X	12269248	12274627			AAEL003294	protein_coding	(AAG)28__4409 bp__(AAG)22	supercont1.83	1106641	1111098			CPIJ016939	protein_coding	(CGACTC)20__18 bp__(GACTCC)25	supercont3.840	87267	87328			AGAP003308	protein_coding	(GT)29__1112 bp__(TC)21	2R	35620599	35621759			GB20140	protein_coding	(TTTA)23__808 bp__(TA)	Group12.16	1378316	1379182
FBgn0264495	protein_coding	(A)23__1 bp__(CA)26	3R	2244770	2244818			AAEL013384	protein_coding	(ATAA)17__447 bp__(TCAAA)16	supercont1.833	30670	31148			CPIJ004736	protein_coding	(T)16__185 bp__(T)19	supercont3.85	885935	886153			AGAP003318	protein_coding	(CT)15__1339 bp__(TG)25	2R	35900815	35902192			GB14500	protein_coding	(AT)25__70 bp__(AT)	Group13.1	22967	23086
FBgn0000210	protein_coding	(A)21__762 bp__(CA)18	X	1492919	1493718			AAEL003383	protein_coding	(T)16__4153 bp__(T)16	supercont1.85	366526	370709			CPIJ017207	protein_coding	(GGAGTC)32__27 bp__(GGAGTC)25	supercont3.884	70670	70752			AGAP003400	protein_coding	(GT)37__147 bp__(TG)39	2R	37381638	37381859			GB13474	protein_coding	(CTTT)16__1 bp__(T)	Group13.1	70725	70763
FBgn0028961	protein_coding	(A)19__65 bp__(CAG)86	X	3492617	3492785			AAEL003391	protein_coding	(CTTAG)20__579 bp__(GCATA)25	supercont1.85	853356	853978			CPIJ005095	protein_coding	(TCT)16__1071 bp__(TATGCT)27	supercont3.90	355875	356987			AGAP003428	protein_coding	(GT)19__399 bp__(GT)19	2R	37664802	37665237			GB14841	protein_coding	(AT)25__1017 bp__(CCT)	Group13.1	260666	261725
FBgn0036518	protein_coding	(A)19__1588 bp__(A)16	3L	15590671	15592292			AAEL013490	protein_coding	(ATATA)15__32 bp__(ATAAT)25	supercont1.855	263349	263419			CPIJ005148	protein_coding	(T)28__1166 bp__(T)15	supercont3.91	149509	150716			AGAP003492	protein_coding	(TGG)17__15 bp__(TAC)17	2R	38638476	38638523			GB12463	protein_coding	(TA)15__359 bp__(T)	Group13.1	273194	273584
FBgn0039523	protein_coding	(A)18__65 bp__(CAG)86	3R	23347914	23348081			AAEL013504	protein_coding	(ACGAA)16__55 bp__(CGAAA)16	supercont1.857	214764	214849			CPIJ017429	protein_coding	(ACAT)15__1 bp__(CA)30	supercont3.939	76314	76358			AGAP003506	protein_coding	(GT)15__1123 bp__(TG)16	2R	38764115	38765267			GB13019	protein_coding	(TA)17__443 bp__(T)	Group13.1	304356	304837
FBgn0261570	protein_coding	(A)18__397 bp__(AT)16	X	17640327	17640756			AAEL003415	protein_coding	(ACCCGA)31__40 bp__(TTCGGG)25	supercont1.86	793765	793859			CPIJ005615	protein_coding	(AAC)16__20 bp__(CGA)18	supercont3.95	898853	898905			AGAP003547	protein_coding	(GT)16__653 bp__(AC)21	2R	39423857	39424545			GB18017	protein_coding	(T)18__1512 bp__(A)	Group13.1	363825	365380
FBgn0243486	protein_coding	(A)17__65 bp__(CAG)86	2L	18052910	18053076			AAEL013510	protein_coding	(T)23__7317 bp__(T)16	supercont1.860	250474	257828			CPIJ005185	protein_coding	(GAG)15__828 bp__(TTAGA)20	supercont3.96	443580	444441			AGAP003623	protein_coding	(TG)15__67 bp__(TG)15	2R	40598850	40598945			GB12201	protein_coding	(TTAT)16__2478 bp__(T)	Group13.1	376164	378675
FBgn0263995	protein_coding	(A)17__373 bp__(AC)15	3R	13810069	13810472			AAEL013539	protein_coding	(CGA)16__455 bp__(TTTG)15	supercont1.864	350642	351126			CPIJ017350	protein_coding	(ACAT)15__1 bp__(CA)66	supercont3.962	65756	65836			AGAP003656	protein_coding	(TC)31__33 bp__(CT)104	2R	41205832	41205998			GB16707	protein_coding	(A)17__110 bp__(AG)	Group13.1	539375	539517
FBgn0027556	protein_coding	(A)17__1588 bp__(A)16	X	16810386	16812005			AAEL013628	protein_coding	(T)19__96 bp__(T)18	supercont1.887	383482	383613			CPIJ017730	protein_coding	(TCG)21__17 bp__(TGT)16	supercont3.986	81838	81890			AGAP003657	protein_coding	(CAG)65__85 bp__(GCA)17	2R	41217560	41217725			GB16707	protein_coding	(A)15__748 bp__(AT)	Group13.1	550286	551075
FBgn0000179	protein_coding	(A)16__691 bp__(CA)20	X	4324885	4325610			AAEL017251	protein_coding	(TTC)21__17375 bp__(T)18	supercont1.89	359672	377084			CPIJ005665	protein_coding	(T)15__4520 bp__(T)15	supercont3.99	478253	482801			AGAP003669	protein_coding	(GT)16__101 bp__(C)15	2R	41477233	41477363			GB13161	protein_coding	(TA)17__710 bp__(A)	Group13.1	667539	668284
FBgn0085385	protein_coding	(A)16__65 bp__(CAG)86	3L	9923915	9924080			AAEL003533	protein_coding	(T)15__400 bp__(CTATG)27	supercont1.89	1731063	1731503			CPIJ020392	tRNA	(T)16__791 bp__(CA)42	supercont3.1	1258914	1259761			AGAP003674	protein_coding	(CT)18__146 bp__(TG)22	2R	41801647	41801831			GB19924	protein_coding	(T)42__2906 bp__(T)	Group13.10	1070850	1073815
FBgn0030049	protein_coding	(A)16__377 bp__(A)21	X	8461654	8462066			AAEL000516	protein_coding	(TA)30__4 bp__(T)20	supercont1.9	775951	776003			CPIJ037185	tRNA	(CA)20__557 bp__(CA)16	supercont3.1138	46428	47019			AGAP003709	protein_coding	(TTG)23__205 bp__(TG)15	2R	42223161	42223402			GB18367	protein_coding	(T)16__888 bp__(A)	Group13.10	1105106	1106027
FBgn0058378	protein_coding	(A)16__289 bp__(A)15	U	113559	113877			AAEL003564	protein_coding	(ACGAA)21__55 bp__(CGAAA)15	supercont1.91	1803301	1803390			CPIJ037187	tRNA	(CA)20__557 bp__(CA)16	supercont3.1138	48265	48856			AGAP003726	protein_coding	(GT)29__759 bp__(TG)28	2R	42491240	42492054			GB18839	protein_coding	(T)16__888 bp__(A)	Group13.10	1105106	1106027
FBgn0004865	protein_coding	(A)16__1434 bp__(T)23	3L	21235305	21236776			AAEL013766	protein_coding	(ACCCGA)25__40 bp__(TCGGGT)31	supercont1.915	342563	342657			CPIJ018779	protein_coding	(TG)16__1509 bp__(A)15	supercont3.1299	37320	38858			AGAP003735	protein_coding	(CAG)21__23 bp__(CAG)19	2R	42755197	42755258			GB13681	protein_coding	(A)16__607 bp__(AT)	Group13.11	240390	241030
FBgn0002968	protein_coding	(A)15__397 bp__(AT)26	X	8418790	8419226			AAEL003618	protein_coding	(ACCCGA)31__40 bp__(TTCGGG)25	supercont1.93	449980	450074			CPIJ006856	protein_coding	(A)18__476 bp__(A)15	supercont3.131	697149	697656			AGAP013455	protein_coding	(CAG)15__103 bp__(CAG)27	2R	42777392	42777535			GB14048	protein_coding	(AT)20__15 bp__(TA)	Group13.11	336444	336498
FBgn0261954	protein_coding	(A)15__373 bp__(AC)19	X	1916686	1917091			AAEL013817	protein_coding	(GTTGC)22__177 bp__(AGGAA)16	supercont1.930	332484	332697			CPIJ026447	tRNA	(A)17__5179 bp__(A)16	supercont3.134	183869	189079			AGAP003860	protein_coding	(GT)15__63 bp__(TG)18	2R	44655912	44656006			GB15422	protein_coding	(GA)31__11 bp__(GA)	Group13.13	164848	164922
FBgn0050044	protein_coding	(A)15__343 bp__(A)21	2R	8384383	8384760			AAEL003698	protein_coding	(T)36__56 bp__(T)21	supercont1.94	754094	754205			CPIJ006661	protein_coding	(TTCGC)19__495 bp__(ATGCA)15	supercont3.136	664336	664863			AGAP003931	protein_coding	(AG)30__1436 bp__(AC)22	2R	46423581	46425067			GB19424	protein_coding	(T)22__304 bp__(T)	Group13.13	217354	217697
FBgn0000479	protein_coding	(A)15__198 bp__(T)16	X	3102930	3103157			AAEL013863	protein_coding	(T)30__289 bp__(TCACTA)22	supercont1.945	101351	101690			CPIJ001277	protein_coding	(T)16__2963 bp__(T)15	supercont3.15	815543	818535			AGAP003944	protein_coding	(CAG)20__32 bp__(CAG)22	2R	46668491	46668563			GB10395	protein_coding	(T)19__1529 bp__(A)	Group13.13	217679	219241
FBgn0039061	protein_coding	(A)15__141 bp__(CT)15	3R	19001031	19001200			AAEL013882	protein_coding	(GTC)25__209 bp__(AG)21	supercont1.950	235979	236232			CPIJ008439	protein_coding	(AC)21__2616 bp__(A)15	supercont3.188	417168	419818			AGAP003972	protein_coding	(TGT)18__11 bp__(TGT)26	2R	47321892	47321945			GB19389	protein_coding	(ATTAT)17__1435 bp__(AT)	Group13.13	418756	420275
FBgn0034408	protein_coding	(A)15__140 bp__(A)16	2R	14774060	14774229			AAEL003777	protein_coding	(ACCCGA)31__40 bp__(TTCGGG)25	supercont1.97	891762	891856			CPIJ008918	protein_coding	(TTAGA)21__2658 bp__(GT)16	supercont3.208	639273	641966			AGAP004039	protein_coding	(AC)23__224 bp__(G)17	2R	48317190	48317452			GB11037	protein_coding	(ATTAT)17__1435 bp__(AT)	Group13.13	418756	420275
FBgn0263994	protein_coding	(A)15__138 bp__(T)15	X	15071419	15071585			AAEL013967	protein_coding	(T)48__959 bp__(CTAAG)19	supercont1.972	36716	37740			CPIJ019993	protein_coding	(G)16__978 bp__(TGC)19	supercont3.2115	10375	11386			AGAP013096	protein_coding	(CAG)26__59 bp__(CAG)65	2R	48423176	48423324			GB30148	protein_coding	(CT)21__142 bp__(AG)	Group13.14	119483	119667
FBgn0051781	ncRNA	(A)15__1278 bp__(T)21	2L	16875579	16876891			AAEL004436	protein_coding	(AAG)16__8424 bp__(A)16	supercont1.119	247601	256055			CPIJ010002	protein_coding	(T)22__4112 bp__(T)15	supercont3.263	412172	416319			AGAP004106	protein_coding	(TG)21__1 bp__(GA)31	2R	49922689	49922740			GB17053	protein_coding	(A)17__172 bp__(A)	Group13.14	142042	142246
								AAEL004704	protein_coding	(A)17__14992 bp__(T)24	supercont1.127	2010858	2025889			CPIJ020289	protein_coding	(G)15__978 bp__(TGC)31	supercont3.2703	6688	7710			AGAP004117	protein_coding	(ATC)15__1 bp__(GTC)24	2R	50194707	50194745			GB20138	protein_coding	(AT)21__540 bp__(TA)	Group13.2	332910	333485
								AAEL016939	tRNA	(AATA)25__8145 bp__(CTAAG)20	supercont1.1437	3786	11974			CPIJ029687	tRNA	(T)19__1166 bp__(T)18	supercont3.296	335189	336390			AGAP004119	protein_coding	(TG)18__1662 bp__(AC)23	2R	50290749	50292450			GB10599	protein_coding	(AT)46__95 bp__(A)	Group13.2	386629	386787
								AAEL005676	protein_coding	(A)20__10881 bp__(A)15	supercont1.169	640986	651900			CPIJ020533	tRNA	(TG)18__546 bp__(TCCGT)15	supercont3.3	166772	167349			AGAP004169	protein_coding	(TC)18__17109 bp__(CA)58	2R	51100068	51117251			GB11990	protein_coding	(T)15__33 bp__(AT)	Group13.2	424273	424336
								AAEL006082	protein_coding	(TGAA)15__4542 bp__(A)16	supercont1.188	1209689	1214260			CPIJ002221	protein_coding	(CT)21__1228 bp__(CCA)17	supercont3.30	315814	317078			AGAP004256	protein_coding	(TG)15__539 bp__(TG)15	2R	53358655	53359222			GB16736	protein_coding	(T)24__461 bp__(T)	Group13.2	471879	472381
								AAEL006218	protein_coding	(T)24__6081 bp__(AAG)15	supercont1.195	1626936	1633054			CPIJ011115	protein_coding	(A)16__489 bp__(GCA)24	supercont3.318	258731	259258			AGAP013139	protein_coding	(AC)16__155 bp__(GA)23	2R	53480300	53480492			GB13634	protein_coding	(AG)27__304 bp__(AT)	Group13.2	521870	522235
								AAEL006336	protein_coding	(AAG)16__18393 bp__(AAG)19	supercont1.201	1605907	1624333			CPIJ002446	protein_coding	(TG)16__3685 bp__(A)15	supercont3.32	949157	952871			AGAP004310	protein_coding	(TG)20__616 bp__(AGC)17	2R	54334173	54334824			GB16688	protein_coding	(TA)43__2395 bp__(AT)	Group13.2	666854	669362
								AAEL009458	protein_coding	(T)15__2973 bp__(T)16	supercont1.398	1064164	1067166			CPIJ012393	protein_coding	(A)17__3258 bp__(AAG)15	supercont3.392	42919	46207			AGAP004373	protein_coding	(GT)16__152 bp__(CA)15	2R	55425767	55425948			GB12274	protein_coding	(AT)72__8 bp__(AT)	Group13.2	669291	669390
								AAEL001741	protein_coding	(TTAT)31__1256 bp__(TATT)45	supercont1.41	2587801	2589131			CPIJ012396	protein_coding	(GT)24__2018 bp__(A)18	supercont3.392	47394	49452			AGAP004494	protein_coding	(CT)18__127 bp__(C)17	2R	57003639	57003799			GB14461	protein_coding	(AT)21__14 bp__(TA)	Group13.2	669370	669429
								AAEL009864	protein_coding	(T)30__4259 bp__(T)22	supercont1.433	697838	702147			CPIJ012397	protein_coding	(A)18__3258 bp__(AAG)15	supercont3.392	49435	52724			AGAP004671	protein_coding	(GT)41__981 bp__(TG)34	2R	61180563	61181617			GB19397	protein_coding	(T)21__153 bp__(AG)	Group13.2	677131	677320
								AAEL010659	protein_coding	(TTAT)33__2781 bp__(A)17	supercont1.495	775773	778602			CPIJ012410	protein_coding	(GT)26__5280 bp__(AAG)15	supercont3.392	68000	73319			AGAP010324	protein_coding	(ATT)204__1 bp__(TATT)44	3L	810810	811057			GB19937	protein_coding	(AT)17__13 bp__(TA)	Group13.3	373692	373741
								AAEL011177	protein_coding	(A)15__23255 bp__(TCT)17	supercont1.548	73156	96441			CPIJ012414	protein_coding	(GT)16__2018 bp__(A)23	supercont3.392	74505	76560			AGAP010410	protein_coding	(CAG)23__182 bp__(CAG)17	3L	2856322	2856542			GB18189	protein_coding	(T)17__382 bp__(T)	Group13.3	625949	626365
								AAEL002457	protein_coding	(A)21__5397 bp__(T)44	supercont1.57	113665	119125			CPIJ012416	protein_coding	(GT)16__2016 bp__(A)18	supercont3.392	79744	81792			AGAP010689	protein_coding	(GCA)16__249 bp__(TG)31	3L	8568581	8568875			GB15401	protein_coding	(A)15__97 bp__(A)	Group13.3	632230	632364
								AAEL000366	protein_coding	(AAG)15__18393 bp__(AAG)15	supercont1.6	4817894	4836315			CPIJ012417	protein_coding	(A)18__3258 bp__(AAG)15	supercont3.392	81775	85064			AGAP010823	protein_coding	(AGAC)15__894 bp__(GAT)16	3L	11445567	11446490			GB13371	protein_coding	(AT)34__2809 bp__(AT)	Group13.4	74465	77321
								AAEL012605	protein_coding	(T)16__8146 bp__(T)16	supercont1.716	123144	131320			CPIJ012427	protein_coding	(GT)15__5280 bp__(AAG)15	supercont3.392	92463	97771			AGAP010880	protein_coding	(GT)16__302 bp__(GCA)26	3L	12392453	12392795			GB19546	protein_coding	(TA)39__782 bp__(T)	Group13.4	87435	88276
								AAEL012777	protein_coding	(A)15__3872 bp__(A)15	supercont1.739	149365	153265			CPIJ002583	protein_coding	(T)16__9620 bp__(TG)31	supercont3.42	370747	380412			AGAP010893	protein_coding	(TC)17__398 bp__(TG)22	3L	12684690	12685125			GB13816	protein_coding	(A)21__459 bp__(T)	Group13.4	106912	107409
								AAEL016280	tRNA	(A)15__691 bp__(AT)54	supercont1.74	2298771	2299529			CPIJ031780	tRNA	(TG)138__1216 bp__(A)17	supercont3.424	87261	88630			AGAP011038	protein_coding	(AG)15__1944 bp__(TC)18	3L	15429434	15431409			GB16594	protein_coding	(T)19__109 bp__(AG)	Group13.6	302141	302282
								AAEL013172	protein_coding	(AAG)24__1673 bp__(A)18	supercont1.801	238104	239817			CPIJ012622	protein_coding	(T)18__9620 bp__(TG)16	supercont3.427	114919	124571			AGAP011087	protein_coding	(AG)71__459 bp__(AC)49	3L	16437309	16437886			GB10502	protein_coding	(T)18__97 bp__(T)	Group13.6	537198	537336
								AAEL017581	rRNA	(GGTTT)17__2384 bp__(AAC)15	supercont1.836	70589	73003			CPIJ031862	tRNA	(TG)18__9643 bp__(A)18	supercont3.443	345921	355598			AGAP011113	protein_coding	(GT)22__586 bp__(GT)25	3L	17199555	17200186			GB11994	protein_coding	(TC)30__89 bp__(AT)	Group13.6	755838	755997
								AAEL017856	rRNA	(ACCG)18__6920 bp__(AAC)15	supercont1.836	96767	103718			CPIJ020775	tRNA	(T)23__1542 bp__(CA)15	supercont3.5	704750	706328			AGAP011144	protein_coding	(GT)20__795 bp__(GT)102	3L	17967150	17968065			GB19085	protein_coding	(AAT)36__1913 bp__(AT)	Group13.7	208955	210955
								AAEL017735	rRNA	(GGTTT)17__2383 bp__(AAC)15	supercont1.836	109924	112337			CPIJ033997	tRNA	(TG)34__546 bp__(TCCGT)15	supercont3.600	25292	25885			AGAP011222	protein_coding	(TG)22__1189 bp__(TC)17	3L	19488594	19489820			GB17678	protein_coding	(AAT)36__1913 bp__(AT)	Group13.7	208955	210955
								AAEL017908	rRNA	(GGTTT)17__2383 bp__(AAC)15	supercont1.836	127150	129563			CPIJ015491	protein_coding	(T)16__6670 bp__(C)15	supercont3.639	244176	250875			AGAP011233	protein_coding	(GT)21__1 bp__(G)17	3L	19879713	19879750			GB17457	protein_coding	(GAG)17__257 bp__(AG)	Group13.7	723044	723338
								AAEL017700	rRNA	(GGTTT)17__2384 bp__(AAC)15	supercont1.836	144393	146807			CPIJ034753	tRNA	(GT)53__3149 bp__(A)19	supercont3.684	234136	237355			AGAP011302	protein_coding	(AG)31__10 bp__(AG)35	3L	20760709	20760783			GB17403	protein_coding	(T)17__141 bp__(TC)	Group13.7	763507	763696
								AAEL017819	rRNA	(ACCG)18__6920 bp__(AAC)15	supercont1.836	148477	155428			CPIJ800207	protein_coding	(T)33__4112 bp__(T)16	supercont3.769	191751	195910			AGAP011313	protein_coding	(TTA)185__4 bp__(ATA)38	3L	20876880	20877105			GB14516	protein_coding	(A)17__386 bp__(A)	Group13.7	911207	911629
								AAEL017956	rRNA	(ACCG)18__6919 bp__(AAC)15	supercont1.836	157094	164044			CPIJ035501	tRNA	(ACGGA)15__536 bp__(CA)34	supercont3.804	47547	48130			AGAP011372	protein_coding	(TTC)173__1 bp__(ATT)81	3L	22284770	22285023			GB17157	protein_coding	(GA)19__1 bp__(GGAG)	Group13.8	334588	334629
								AAEL017708	rRNA	(ACCG)18__6919 bp__(AAC)15	supercont1.836	165713	172663			CPIJ802409	protein_coding	(G)15__4062 bp__(CTG)15	supercont3.92	573135	577225			AGAP011380	protein_coding	(AAT)701__6 bp__(ATA)79	3L	22816250	22817034			GB10585	protein_coding	(AT)18__2623 bp__(T)	Group14.12	189197	191871
								AAEL017803	rRNA	(ACCG)18__6926 bp__(AAC)15	supercont1.836	174327	181284			CPIJ017456	protein_coding	(A)15__2950 bp__(A)20	supercont3.933	128502	131485			AGAP011388	protein_coding	(CT)16__346 bp__(CA)61	3L	23280572	23280993			GB15632	protein_coding	(T)52__176 bp__(T)	Group14.12	244809	245055
								AAEL017608	rRNA	(ACCG)18__6920 bp__(AAC)15	supercont1.836	191587	198538			CPIJ036612	tRNA	(T)17__1109 bp__(T)19	supercont3.952	60603	61746			AGAP011421	protein_coding	(GCA)36__403 bp__(CAG)18	3L	24396799	24397254			GB16934	protein_coding	(TAT)37__8 bp__(TTA)	Group14.12	353151	353227
								AAEL017965	rRNA	(GGTTT)17__2389 bp__(AAC)15	supercont1.836	204754	207173			CPIJ005666	protein_coding	(T)15__4520 bp__(T)15	supercont3.99	478253	482801			AGAP011442	protein_coding	(TG)22__1 bp__(AG)19	3L	24745860	24745900			GB19560	protein_coding	(TC)19__2 bp__(TATC)	Group14.2	84742	84861
								AAEL017900	rRNA	(ACCG)18__6920 bp__(AAC)15	supercont1.836	208837	215788											AGAP011543	protein_coding	(TTC)24__19 bp__(TTC)36	3L	27011655	27011732			GB14114	protein_coding	(T)23__268 bp__(A)	Group14.2	607876	608186
								AAEL017786	rRNA	(GGTTT)17__2389 bp__(AAC)15	supercont1.836	282273	284692											AGAP011588	protein_coding	(GA)20__74 bp__(TG)16	3L	28450777	28450885			GB13836	protein_coding	(A)15__188 bp__(A)	Group14.2	759318	759536
								AAEL017802	rRNA	(ACCG)22__6926 bp__(AAC)15	supercont1.836	286360	293321											AGAP011667	protein_coding	(TC)88__357 bp__(CT)18	3L	31209644	31210105			GB19677	protein_coding	(CT)26__201 bp__(GA)	Group14.2	810175	810425
								AAEL017683	rRNA	(GGTTT)17__2389 bp__(AAC)15	supercont1.836	299560	301979											AGAP011695	protein_coding	(CT)17__434 bp__(CAG)50	3L	31517703	31518202			GB12313	protein_coding	(A)20__190 bp__(AG)	Group14.2	1047784	1048022
																								AGAP011709	protein_coding	(A)17__214 bp__(C)15	3L	31730474	31730718			GB18088	protein_coding	(A)23__252 bp__(GA)	Group14.2	1134598	1134897
																								AGAP011714	protein_coding	(TG)19__231 bp__(AGC)17	3L	32076042	32076307			GB13501	protein_coding	(GA)16__641 bp__(GA)	Group14.2	1270394	1271097
																								AGAP011715	protein_coding	(AG)16__459 bp__(AC)15	3L	32088834	32089322			GB10232	protein_coding	(TA)19__1 bp__(GTAT)	Group14.2	1330688	1330762
																								AGAP011764	protein_coding	(TG)147__1022 bp__(CA)16	3L	32995160	32996343			GB10730	protein_coding	(T)36__98 bp__(TA)	Group14.3	19204	19367
																								AGAP011851	protein_coding	(CT)19__369 bp__(AC)25	3L	34058564	34058975			GB19915	protein_coding	(TA)22__1978 bp__(AT)	Group14.3	182206	184241
																								AGAP011890	protein_coding	(TG)20__385 bp__(GT)23	3L	34647933	34648359			GB17686	protein_coding	(TA)38__9 bp__(TA)	Group14.3	187235	187296
																								AGAP011903	protein_coding	(AGC)15__67 bp__(CA)15	3L	34816655	34816750			GB19482	protein_coding	(AG)31__138 bp__(AG)	Group14.3	364056	364274
																								AGAP011937	protein_coding	(TC)55__7 bp__(TC)121	3L	35391613	35391794			GB19828	protein_coding	(ATA)103__13 bp__(TAA)	Group14.3	592814	592956
																								AGAP012007	protein_coding	(TC)25__1243 bp__(CA)16	3L	36198527	36199809			GB11553	protein_coding	(A)21__1336 bp__(T)	Group14.3	871264	872642
																								AGAP012023	protein_coding	(GT)21__476 bp__(CAG)23	3L	36524518	36525036			GB10644	protein_coding	(TC)44__261 bp__(A)	Group14.3	925788	926108
																								AGAP012090	protein_coding	(CAG)21__70 bp__(CAG)29	3L	37574801	37574919			GB16386	protein_coding	(A)27__850 bp__(A)	Group14.4	17255	18160
																								AGAP012094	protein_coding	(GT)26__441 bp__(AG)18	3L	37603505	37603988			GB15993	protein_coding	(CCT)19__221 bp__(TC)	Group14.4	102781	103049
																								AGAP012211	protein_coding	(GT)15__289 bp__(TG)22	3L	38897309	38897633			GB13933	protein_coding	(A)31__805 bp__(T)	Group14.4	487873	488723
																								AGAP012223	protein_coding	(AGC)19__213 bp__(TC)25	3L	39094274	39094529			GB15469	protein_coding	(A)22__574 bp__(T)	Group14.4	671813	672423
																								AGAP012252	protein_coding	(AC)30__557 bp__(TG)16	3L	39358161	39358762			GB15469	protein_coding	(A)22__169 bp__(A)	Group14.4	686027	686235
																								AGAP012258	protein_coding	(CA)20__1937 bp__(AC)28	3L	39509979	39511962			GB30164	protein_coding	(AT)28__5 bp__(AT)	Group14.4	860953	861050
																								AGAP012313	protein_coding	(TG)20__65 bp__(CT)16	3L	40135310	40135409			GB18019	protein_coding	(T)28__352 bp__(TTC)	Group14.4	866338	866751
																								AGAP012327	protein_coding	(GT)16__705 bp__(TG)18	3L	40305620	40306357			GB18924	protein_coding	(CT)16__266 bp__(AG)	Group14.4	1023949	1024246
																								AGAP012421	protein_coding	(AAAT)27__1 bp__(TAA)76	3L	41865163	41865265			GB10929	protein_coding	(T)17__40 bp__(A)	Group14.6	231838	231918
																								AGAP007751	protein_coding	(AC)26__2580 bp__(TG)23	3R	246738	249365			GB15011	protein_coding	(TTTC)15__9 bp__(T)	Group14.6	676984	677023
																								AGAP007776	protein_coding	(GT)16__1189 bp__(GT)16	3R	639535	640754			GB11738	protein_coding	(A)29__499 bp__(TA)	Group14.6	720664	721213
																								AGAP007819	protein_coding	(GGT)32__77 bp__(GGT)20	3R	1388462	1388589			GB14555	protein_coding	(CT)27__818 bp__(AT)	Group14.6	824784	825651
																								AGAP007831	protein_coding	(GT)16__218 bp__(GT)25	3R	1506115	1506372			GB11639	protein_coding	(TA)21__367 bp__(A)	Group14.8	723	1125
																								AGAP007836	protein_coding	(GA)19__190 bp__(GT)15	3R	1544944	1545166			GB10854	protein_coding	(AT)44__223 bp__(A)	Group14.9	80127	80408
																								AGAP013759	protein_coding	(GAC)27__1259 bp__(CT)15	3R	1864184	1865483			GB14803	protein_coding	(A)16__921 bp__(A)	Group14.9	197595	198552
																								AGAP007857	protein_coding	(CT)17__1096 bp__(CA)28	3R	2248199	2249338			GB10221	protein_coding	(T)16__453 bp__(TC)	Group14.9	493109	493614
																								AGAP013721	protein_coding	(TC)35__554 bp__(CAG)21	3R	2318839	2319447			GB10221	protein_coding	(A)22__125 bp__(A)	Group14.9	506080	506245
																								AGAP007970	protein_coding	(CTG)34__184 bp__(ATG)25	3R	3408469	3408710			GB16617	protein_coding	(T)18__1555 bp__(T)	Group14.9	1009536	1011130
																								AGAP007972	protein_coding	(CAG)52__1421 bp__(GAT)15	3R	3477646	3479132			GB30533	protein_coding	(TA)20__1748 bp__(AT)	Group15.1	1320	3122
																								AGAP007985	protein_coding	(AC)16__205 bp__(GT)17	3R	3749405	3749641			GB30520	protein_coding	(CCCT)15__148 bp__(TC)	Group15.1	147098	147282
																								AGAP007996	protein_coding	(CA)17__176 bp__(AC)34	3R	3954248	3954473			GB16675	protein_coding	(AATA)22__56 bp__(AAAT)	Group15.10	3069	3161
																								AGAP008072	protein_coding	(AG)16__13 bp__(CA)15	3R	5072623	5072665			GB18160	protein_coding	(TA)31__3147 bp__(AT)	Group15.10	130081	133291
																								AGAP008083	protein_coding	(CAG)36__61 bp__(CAG)26	3R	5270430	5270551			GB14385	protein_coding	(TA)31__3147 bp__(AT)	Group15.10	130081	133291
																								AGAP008156	protein_coding	(ATC)36__1 bp__(GTC)22	3R	6263751	6263808			GB20101	protein_coding	(TA)50__225 bp__(A)	Group15.11	38672	38965
																								AGAP008197	protein_coding	(CA)17__832 bp__(GT)16	3R	6584811	6585674			GB17685	protein_coding	(A)23__219 bp__(GA)	Group15.11	222928	223194
																								AGAP013712	protein_coding	(CA)17__1535 bp__(AC)21	3R	7013720	7015291			GB11610	protein_coding	(ATT)21__163 bp__(ATT)	Group15.12	82742	82945
																								AGAP008221	protein_coding	(CAG)45__282 bp__(AC)16	3R	7029097	7029438			GB17747	protein_coding	(T)20__67 bp__(T)	Group15.12	393587	393694
																								AGAP008222	protein_coding	(TG)16__143 bp__(CA)18	3R	7106544	7106719			GB16498	protein_coding	(CG)21__1 bp__(AC)	Group15.12	467671	467725
																								AGAP008304	protein_coding	(GA)22__74 bp__(TG)16	3R	8787995	8788105			GB11254	protein_coding	(AG)15__204 bp__(GA)	Group15.15	264461	264716
																								AGAP008342	protein_coding	(TG)24__149 bp__(TG)39	3R	9457445	9457655			GB13835	protein_coding	(A)21__72 bp__(A)	Group15.15	414199	414311
																								AGAP008384	protein_coding	(CAG)23__299 bp__(CAG)23	3R	10234128	10234471			GB19772	protein_coding	(TA)23__109 bp__(TA)	Group15.2	15344	15501
																								AGAP008476	protein_coding	(GCC)19__37 bp__(GGTC)15	3R	11030048	11030117			GB18045	protein_coding	(TA)17__51 bp__(A)	Group15.2	40648	40735
																								AGAP008482	protein_coding	(CAG)35__26 bp__(CAG)44	3R	11107118	11107221			GB14452	protein_coding	(T)39__180 bp__(T)	Group15.2	458943	459181
																								AGAP008515	protein_coding	(AC)27__175 bp__(TG)101	3R	11687786	11688087			GB17291	protein_coding	(A)18__166 bp__(AT)	Group15.2	656884	657082
																								AGAP008517	protein_coding	(GT)22__231 bp__(GA)59	3R	11722449	11722759			GB18478	protein_coding	(TA)71__2251 bp__(TC)	Group15.2	683587	685974
																								AGAP008559	protein_coding	(CA)17__712 bp__(CA)23	3R	12745949	12746699			GB30014	protein_coding	(TTC)93__88 bp__(TTC)	Group15.2	771011	771326
																								AGAP008574	protein_coding	(C)18__146 bp__(GT)22	3R	13107084	13107268			GB30015	protein_coding	(T)24__388 bp__(A)	Group15.3	108560	109000
																								AGAP008610	protein_coding	(TG)21__1079 bp__(GT)17	3R	13554389	13555504			GB30017	protein_coding	(A)26__1663 bp__(AT)	Group15.3	125066	126769
																								AGAP008675	protein_coding	(GT)19__205 bp__(GT)15	3R	14680729	14680966			GB10099	protein_coding	(A)26__1663 bp__(AT)	Group15.3	125066	126769
																								AGAP008699	protein_coding	(CA)17__174 bp__(GT)22	3R	15424224	15424435			GB13192	protein_coding	(AT)21__127 bp__(T)	Group15.3	172058	172220
																								AGAP008737	protein_coding	(TG)22__292 bp__(GT)15	3R	16380597	16380924			GB13601	protein_coding	(AT)21__785 bp__(AT)	Group15.3	355302	356127
																								AGAP008754	protein_coding	(TG)35__176 bp__(TG)31	3R	17095627	17095867			GB19251	protein_coding	(T)21__94 bp__(TA)	Group15.3	393145	393274
																								AGAP008812	protein_coding	(GT)15__904 bp__(TC)30	3R	18171228	18172175			GB30022	protein_coding	(CTC)15__1 bp__(TTC)	Group15.3	409390	409425
																								AGAP008814	protein_coding	(TG)15__352 bp__(TC)30	3R	18282199	18282594			GB16449	protein_coding	(TA)60__1134 bp__(AT)	Group15.3	620158	621372
																								AGAP008827	protein_coding	(CAG)34__85 bp__(GCA)21	3R	19092570	19092708			GB18578	protein_coding	(A)26__108 bp__(A)	Group15.7	138765	138914
																								AGAP009036	protein_coding	(TC)15__957 bp__(AC)15	3R	24448233	24449218			GB17328	protein_coding	(AG)67__1405 bp__(A)	Group15.8	143138	144634
																								AGAP009066	protein_coding	(CAG)34__54 bp__(CAG)23	3R	25389625	25389734			GB15789	protein_coding	(T)28__577 bp__(A)	Group15.8	242833	243468
																								AGAP009126	protein_coding	(AC)20__286 bp__(GCA)21	3R	26415405	26415730			GB18138	protein_coding	(AT)21__19 bp__(AT)	Group15.8	257510	257592
																								AGAP009132	protein_coding	(GT)17__146 bp__(TG)19	3R	26469647	26469827			GB12095	protein_coding	(TTTC)22__313 bp__(AT)	Group15.8	416214	416572
																								AGAP009144	protein_coding	(CAG)17__11 bp__(CAT)16	3R	27495814	27495856			GB12095	protein_coding	(A)20__1225 bp__(TA)	Group15.8	448102	449369
																								AGAP009149	protein_coding	(CAT)16__1 bp__(GTC)18	3R	27660938	27660971			GB30046	protein_coding	(CA)15__376 bp__(A)	Group15.8	587570	587982
																								AGAP009180	protein_coding	(CAG)20__23 bp__(CAG)20	3R	28177058	28177119			GB16372	protein_coding	(A)21__423 bp__(AT)	Group15.8	1004812	1005275
																								AGAP009245	protein_coding	(CA)20__215 bp__(GT)20	3R	29343870	29344123			GB30053	protein_coding	(AT)29__1230 bp__(A)	Group15.8	1247133	1248411
																								AGAP009290	protein_coding	(GCA)15__14 bp__(CAG)20	3R	30861311	30861358			GB10405	protein_coding	(T)21__773 bp__(A)	Group15.8	1293733	1294552
																								AGAP009310	protein_coding	(TC)37__125 bp__(GAA)35	3R	31162384	31162579			GB14851	protein_coding	(TA)38__424 bp__(TA)	Group15.9	44912	45417
																								AGAP009315	protein_coding	(AC)25__192 bp__(CA)16	3R	31226988	31227219			GB12124	protein_coding	(TA)24__286 bp__(AT)	Group16.1	421	762
																								AGAP009400	protein_coding	(GTT)15__80 bp__(CAG)16	3R	32148561	32148670			GB30062	protein_coding	(A)24__330 bp__(A)	Group16.1	35218	35591
																								AGAP009442	protein_coding	(TG)27__839 bp__(TC)16	3R	33502914	33503794			GB30063	protein_coding	(A)17__2604 bp__(T)	Group16.1	69454	72091
																								AGAP009475	protein_coding	(GGGGA)15__10 bp__(TG)16	3R	34252862	34252901			GB30063	protein_coding	(T)18__1128 bp__(A)	Group16.1	94193	95357
																								AGAP009528	protein_coding	(CA)15__1730 bp__(CA)60	3R	35391895	35393698			GB30066	protein_coding	(AT)50__87 bp__(TA)	Group16.1	392686	392875
																								AGAP009582	protein_coding	(TG)20__1189 bp__(TC)16	3R	36571189	36572412			GB15651	protein_coding	(T)36__261 bp__(T)	Group16.2	11336	11648
																								AGAP009596	protein_coding	(CA)38__609 bp__(TG)26	3R	36866378	36867049			GB15651	protein_coding	(T)16__349 bp__(T)	Group16.2	13637	14020
																								AGAP009626	protein_coding	(ATA)92__1 bp__(GAT)15	3R	37241802	37241908			GB19601	protein_coding	(TA)20__17 bp__(TA)	Group16.2	120927	121021
																								AGAP009638	protein_coding	(TG)96__1025 bp__(AC)109	3R	37410279	37411507			GB30069	protein_coding	(AT)30__32 bp__(AT)	Group16.2	448184	448267
																								AGAP009641	protein_coding	(G)20__8 bp__(G)199	3R	37477658	37477883			GB12764	protein_coding	(TA)24__628 bp__(A)	Group16.2	458249	458927
																								AGAP009646	protein_coding	(GT)17__954 bp__(AC)15	3R	37565687	37566671			GB11743	protein_coding	(A)16__82 bp__(T)	Group16.2	459092	459207
																								AGAP009676	protein_coding	(CT)49__156 bp__(CA)22	3R	38260961	38261186			GB17748	protein_coding	(AT)32__269 bp__(T)	Group16.2	501562	501882
																								AGAP009726	protein_coding	(GCA)27__341 bp__(CAG)29	3R	41751323	41751718			GB11316	protein_coding	(T)17__236 bp__(TC)	Group16.2	651707	651987
																								AGAP009812	protein_coding	(TG)22__2351 bp__(CA)26	3R	43758637	43761034			GB12815	protein_coding	(A)18__955 bp__(TA)	Group16.3	47488	48476
																								AGAP009827	protein_coding	(GT)17__541 bp__(GT)17	3R	43853244	43853817			GB12815	protein_coding	(AT)16__750 bp__(A)	Group16.3	59609	60401
																								AGAP009862	protein_coding	(CA)18__167 bp__(TGC)26	3R	44555465	44555674			GB30436	protein_coding	(A)15__74 bp__(A)	Group16.3	634273	634375
																								AGAP009925	protein_coding	(AG)34__175 bp__(TG)15	3R	45352909	45353131			GB19294	protein_coding	(AAATTT)18__104 bp__(AAATTT)	Group16.5	312824	312962
																								AGAP009953	protein_coding	(TG)105__1022 bp__(CA)148	3R	46198981	46200254			GB18792	protein_coding	(AT)42__461 bp__(AT)	Group16.6	172941	173464
																								AGAP010055	protein_coding	(CA)15__264 bp__(AG)34	3R	48455041	48455352			GB13409	protein_coding	(AT)18__255 bp__(AT)	Group16.6	244209	244498
																								AGAP010138	protein_coding	(AAT)134__16 bp__(AAT)33	3R	49341812	49341993			GB18940	protein_coding	(AT)36__18 bp__(AT)	Group16.7	107032	107105
																								AGAP010265	protein_coding	(CAG)20__299 bp__(CAG)23	3R	51824577	51824917			GB30078	protein_coding	(TC)27__170 bp__(TC)	Group16.8	675900	676117
																								AGAP010266	protein_coding	(AAG)16__746 bp__(ATA)54	3R	51873462	51874276			GB19101	protein_coding	(TA)28__744 bp__(AT)	Group16.8	1161247	1162040
																								AGAP012453	protein_coding	(AAT)111__1 bp__(TAT)66	UNKN	3287386	3287562			GB15482	protein_coding	(TC)33__79 bp__(T)	Group16.9	194137	194268
																								AGAP012464	protein_coding	(AC)23__198 bp__(TG)270	UNKN	4405002	4405491			GB30206	protein_coding	(AC)15__1 bp__(TA)	Group16.9	311538	311572
																								AGAP012469	protein_coding	(TA)34__21 bp__(TA)44	UNKN	4970222	4970319			GB18793	protein_coding	(T)21__114 bp__(T)	Group16.9	461834	461982
																								AGAP012585	protein_coding	(CAG)52__1421 bp__(GAT)15	UNKN	17786644	17788130			GB10386	protein_coding	(T)27__577 bp__(TA)	Group16.9	549973	550614
																								AGAP000028	protein_coding	(TG)49__10 bp__(TG)18	X	357955	358030			GB30534	protein_coding	(A)41__254 bp__(AT)	Group16.9	619834	620185
																								AGAP000045	protein_coding	(AC)63__600 bp__(TC)19	X	702761	703441			GB13402	protein_coding	(T)25__522 bp__(AT)	Group2.1	21019	21607
																								AGAP000049	protein_coding	(TG)16__75 bp__(AC)23	X	807518	807630			GB11360	protein_coding	(TC)34__1 bp__(AT)	Group2.1	38419	38473
																								AGAP000054	protein_coding	(GT)30__809 bp__(GAT)18	X	856610	857465			GB13629	protein_coding	(AT)16__47 bp__(AT)	Group2.1	121628	121726
																								AGAP000055	protein_coding	(CCA)35__443 bp__(TG)23	X	898673	899172			GB10280	protein_coding	(CT)23__203 bp__(AG)	Group2.1	150350	150598
																								AGAP000061	protein_coding	(CCA)23__46 bp__(GT)16	X	956581	956664			GB15184	protein_coding	(TA)41__1620 bp__(TA)	Group2.1	304729	306426
																								AGAP000062	protein_coding	(TG)24__142 bp__(TG)21	X	966264	966449			GB11358	protein_coding	(TAA)32__55 bp__(TA)	Group2.1	378655	378767
																								AGAP000064	protein_coding	(GA)23__112 bp__(GA)23	X	987502	987658			GB17700	protein_coding	(T)43__233 bp__(T)	Group2.1	409667	409968
																								AGAP013381	protein_coding	(TC)16__23 bp__(TC)29	X	1008207	1008273			GB12166	protein_coding	(AT)17__1058 bp__(TA)	Group2.1	519183	520295
																								AGAP000068	protein_coding	(TC)21__90 bp__(TG)24	X	1052371	1052504			GB17487	protein_coding	(T)22__466 bp__(A)	Group2.10	305787	306314
																								AGAP007278	protein_coding	(TG)22__272 bp__(TG)15	X	1095336	1095643			GB10169	protein_coding	(A)15__466 bp__(T)	Group2.11	633175	633673
																								AGAP000084	protein_coding	(AC)107__261 bp__(GT)15	X	1430834	1431215			GB14102	protein_coding	(AT)22__20 bp__(A)	Group2.11	757328	757387
																								AGAP000117	protein_coding	(GT)26__277 bp__(C)16	X	1929961	1930278			GB12841	protein_coding	(TA)66__857 bp__(TA)	Group2.11	774935	775900
																								AGAP000158	protein_coding	(GT)73__166 bp__(GT)22	X	2774045	2774304			GB19191	protein_coding	(TC)24__470 bp__(A)	Group2.12	289593	290107
																								AGAP000159	protein_coding	(GT)23__47 bp__(GT)29	X	2780594	2780691			GB14679	protein_coding	(AT)21__231 bp__(AT)	Group2.12	479788	480071
																								AGAP000175	protein_coding	(AG)26__508 bp__(GT)16	X	2946010	2946558			GB18276	protein_coding	(A)27__1 bp__(GAAA)	Group2.12	675588	675631
																								AGAP000188	protein_coding	(AG)15__144 bp__(GT)21	X	3075892	3076070			GB15779	protein_coding	(AT)15__9 bp__(AT)	Group2.13	38368	38413
																								AGAP000190	protein_coding	(CA)22__1662 bp__(AC)16	X	3123172	3124870			GB11788	protein_coding	(A)17__111 bp__(T)	Group2.13	216151	216302
																								AGAP000205	protein_coding	(GCA)36__341 bp__(CAG)53	X	3419211	3419639			GB10428	protein_coding	(A)16__748 bp__(TC)	Group2.13	496976	497759
																								AGAP000235	protein_coding	(CA)26__202 bp__(TG)18	X	4415970	4416214			GB30188	protein_coding	(GAGG)19__372 bp__(AGG)	Group2.16	79868	80280
																								AGAP000236	protein_coding	(TG)17__307 bp__(GT)22	X	4445478	4445822			GB18463	protein_coding	(A)21__1 bp__(TAA)	Group2.16	233004	233042
																								AGAP000254	protein_coding	(TCTT)38__1 bp__(CT)16	X	4787377	4787430			GB17442	protein_coding	(AT)26__457 bp__(TA)	Group2.18	474835	475386
																								AGAP000262	protein_coding	(TG)22__337 bp__(TG)18	X	4927726	4928101			GB16666	protein_coding	(T)18__629 bp__(AATA)	Group2.19	171953	172615
																								AGAP000264	protein_coding	(TG)16__80 bp__(AC)17	X	4937284	4937395			GB18200	protein_coding	(T)23__2373 bp__(T)	Group2.19	287170	289581
																								AGAP000293	protein_coding	(GT)18__143 bp__(CA)25	X	5201006	5201190			GB19386	protein_coding	(TAT)27__79 bp__(TTA)	Group2.20	868170	868353
																								AGAP000295	protein_coding	(GT)21__154 bp__(CA)17	X	5305786	5305976			GB11729	protein_coding	(T)22__273 bp__(TA)	Group2.22	188353	188684
																								AGAP000297	protein_coding	(TC)15__277 bp__(TG)15	X	5319593	5319898			GB10117	protein_coding	(AT)47__365 bp__(AT)	Group2.3	194683	195115
																								AGAP000320	protein_coding	(CAG)17__282 bp__(AC)18	X	5695315	5695630			GB14655	protein_coding	(A)21__681 bp__(TA)	Group2.3	195319	196036
																								AGAP000344	protein_coding	(C)16__299 bp__(CAG)18	X	5967070	5967401			GB12566	protein_coding	(T)40__359 bp__(T)	Group2.5	61637	62050
																								AGAP000345	protein_coding	(AC)16__728 bp__(TG)36	X	5992693	5993471			GB18835	protein_coding	(T)17__533 bp__(TA)	Group2.5	317748	318323
																								AGAP000346	protein_coding	(TG)258__1187 bp__(AG)28	X	6129464	6130935			GB15698	protein_coding	(AT)24__237 bp__(TA)	Group2.5	416425	416708
																								AGAP000349	protein_coding	(GT)26__78 bp__(GT)15	X	6166604	6166721			GB12884	protein_coding	(AT)51__63 bp__(A)	Group2.5	544519	544654
																								AGAP000354	protein_coding	(CA)15__131 bp__(AC)35	X	6310304	6310483			GB30192	non_translating_cds	(TC)36__229 bp__(T)	Group2.5	820044	820330
																								AGAP000378	protein_coding	(CA)20__826 bp__(TG)24	X	6884537	6885405			GB18331	protein_coding	(TCT)25__207 bp__(AG)	Group2.5	855531	855780
																								AGAP000385	protein_coding	(TC)16__475 bp__(CT)18	X	7075712	7076219			GB18192	protein_coding	(AG)25__2772 bp__(AT)	Group2.5	1031921	1034762
																								AGAP000393	protein_coding	(TC)16__374 bp__(GT)24	X	7194174	7194586			GB17687	protein_coding	(TA)104__563 bp__(AT)	Group2.5	1085074	1085782
																								AGAP000406	protein_coding	(GA)22__171 bp__(GT)15	X	7310256	7310462			GB13660	protein_coding	(AT)29__4 bp__(AC)	Group2.7	11240	11298
																								AGAP000422	protein_coding	(CA)44__136 bp__(AG)23	X	7593903	7594104			GB10086	protein_coding	(A)16__1257 bp__(A)	Group2.7	40634	41922
																								AGAP000440	protein_coding	(GT)22__133 bp__(GT)17	X	7773948	7774118			GB14477	protein_coding	(A)22__575 bp__(AG)	Group2.7	101427	102046
																								AGAP000452	protein_coding	(CAG)23__430 bp__(CAG)15	X	7895766	7896232			GB19228	protein_coding	(A)30__83 bp__(A)	Group2.7	180868	181002
																								AGAP000470	protein_coding	(CA)108__992 bp__(T)17	X	8107869	8108984			GB15169	protein_coding	(A)31__158 bp__(TC)	Group2.7	508506	508724
																								AGAP000477	protein_coding	(TG)28__496 bp__(TG)46	X	8319846	8320414			GB15437	protein_coding	(A)17__1820 bp__(A)	Group2.7	587460	589327
																								AGAP000494	protein_coding	(TG)30__1136 bp__(GT)19	X	8717127	8718310			GB16194	protein_coding	(TA)15__413 bp__(T)	Group2.7	699675	700118
																								AGAP013262	protein_coding	(TC)22__293 bp__(AAAAG)19	X	8738638	8738970			GB10582	protein_coding	(T)16__67 bp__(T)	Group2.7	709447	709578
																								AGAP000502	protein_coding	(CA)17__303 bp__(GT)18	X	8828375	8828711			GB16134	protein_coding	(AT)35__433 bp__(A)	Group2.7	746168	746659
																								AGAP000512	protein_coding	(AC)47__543 bp__(TG)22	X	9071354	9071964			GB12936	protein_coding	(AT)18__22 bp__(T)	Group2.8	132382	132437
																								AGAP000519	protein_coding	(CA)20__155 bp__(GT)21	X	9221943	9222137			GB14830	protein_coding	(TC)19__899 bp__(CT)	Group2.8	234016	234974
																								AGAP000526	protein_coding	(CA)16__73 bp__(CA)21	X	9462248	9462356			GB14892	protein_coding	(AAAAG)21__254 bp__(A)	Group2.9	106480	106785
																								AGAP000528	protein_coding	(TG)17__228 bp__(GT)17	X	9474328	9474588			GB12798	protein_coding	(AG)41__377 bp__(AAAG)	Group2.9	474169	474601
																								AGAP013287	protein_coding	(GCA)75__1 bp__(ACA)39	X	9585202	9585315			GB11187	protein_coding	(AT)16__554 bp__(AT)	Group2.9	493181	493776
																								AGAP000537	protein_coding	(CA)25__301 bp__(GT)29	X	9629708	9630061			GB14109	protein_coding	(A)27__105 bp__(A)	Group2.9	866772	866935
																								AGAP000553	protein_coding	(TC)21__163 bp__(AC)33	X	9879285	9879500			GB11503	protein_coding	(A)26__1238 bp__(A)	Group3.11	179824	181114
																								AGAP000558	protein_coding	(GT)17__99 bp__(CT)22	X	9919306	9919442			GB17930	protein_coding	(TA)22__636 bp__(TA)	Group3.11	221921	222598
																								AGAP000562	protein_coding	(CT)18__1339 bp__(TG)16	X	9984908	9986279			GB16266	protein_coding	(T)16__164 bp__(TC)	Group3.16	38059	38313
																								AGAP000567	protein_coding	(GA)20__220 bp__(AG)30	X	10046285	10046553			GB16266	protein_coding	(T)18__1060 bp__(A)	Group3.16	80759	81862
																								AGAP000573	protein_coding	(TG)17__168 bp__(GT)15	X	10098929	10099127			GB12999	protein_coding	(A)16__3344 bp__(TA)	Group3.16	104479	107856
																								AGAP000576	protein_coding	(GT)67__348 bp__(TG)22	X	10143383	10143818			GB16811	protein_coding	(T)28__307 bp__(TA)	Group3.17	24626	25015
																								AGAP000585	protein_coding	(TG)16__187 bp__(AC)15	X	10413171	10413387			GB16611	protein_coding	(TA)56__2 bp__(AG)	Group3.17	24960	25031
																								AGAP000591	protein_coding	(AG)25__54 bp__(GA)30	X	10546689	10546796			GB13106	protein_coding	(A)19__1003 bp__(A)	Group3.17	56991	58037
																								AGAP000606	protein_coding	(GA)16__96 bp__(AC)51	X	10935566	10935727			GB14180	protein_coding	(A)30__1195 bp__(A)	Group3.17	729640	730890
																								AGAP000622	protein_coding	(CA)63__878 bp__(AC)21	X	11243303	11244263			GB12179	protein_coding	(T)19__199 bp__(A)	Group3.18	117836	118068
																								AGAP000625	protein_coding	(TG)15__378 bp__(CA)17	X	11267221	11267629			GB13238	protein_coding	(A)16__241 bp__(A)	Group3.19	98804	99077
																								AGAP000662	protein_coding	(GT)26__272 bp__(CTG)17	X	11758665	11758978			GB12214	protein_coding	(AT)47__177 bp__(T)	Group3.19	653360	653597
																								AGAP000687	protein_coding	(AC)20__351 bp__(AG)30	X	12294819	12295218			GB15240	protein_coding	(AT)36__668 bp__(AT)	Group3.2	119666	120443
																								AGAP000697	protein_coding	(GTGC)15__1 bp__(TG)17	X	12521033	12521064			GB12551	protein_coding	(T)18__1199 bp__(A)	Group3.2	171108	172345
																								AGAP000702	protein_coding	(TACA)43__1 bp__(CA)16	X	12561629	12561687			GB10816	protein_coding	(A)25__476 bp__(TA)	Group3.21	25939	26473
																								AGAP000703	protein_coding	(TGA)16__537 bp__(TCA)16	X	12604969	12605536			GB15216	protein_coding	(T)15__195 bp__(T)	Group3.23	87504	87727
																								AGAP000708	protein_coding	(TG)17__92 bp__(CA)15	X	12697879	12698001			GB15216	protein_coding	(T)16__80 bp__(T)	Group3.23	216567	216677
																								AGAP000713	protein_coding	(GT)17__234 bp__(TG)26	X	12728446	12728721			GB12805	protein_coding	(AT)15__8 bp__(AT)	Group3.23	332948	333021
																								AGAP000718	protein_coding	(AC)20__344 bp__(AC)32	X	13063982	13064376			GB12805	protein_coding	(T)27__265 bp__(AT)	Group3.23	334606	334918
																								AGAP000720	protein_coding	(AC)21__236 bp__(TG)26	X	13097547	13097828			GB10569	protein_coding	(A)15__55 bp__(TC)	Group3.23	383745	383878
																								AGAP000723	protein_coding	(TG)16__343 bp__(TG)54	X	13141242	13141653			GB10384	protein_coding	(AG)23__1 bp__(TAGA)	Group3.25	55541	55579
																								AGAP000727	protein_coding	(GCA)21__41 bp__(CAG)27	X	13226902	13226989			GB30196	protein_coding	(A)15__364 bp__(A)	Group3.25	88686	89086
																								AGAP000768	protein_coding	(GT)17__957 bp__(TG)16	X	13841626	13842614			GB10098	protein_coding	(AT)36__107 bp__(AAT)	Group3.26	73337	73494
																								AGAP000792	protein_coding	(CA)24__133 bp__(GT)18	X	14420683	14420856			GB11401	protein_coding	(TTAA)24__110 bp__(TTTA)	Group3.27	392390	392558
																								AGAP000797	protein_coding	(CA)17__950 bp__(GT)26	X	14567911	14568902			GB19001	protein_coding	(AG)27__392 bp__(A)	Group3.3	59917	60354
																								AGAP000829	protein_coding	(CAG)35__202 bp__(GCA)28	X	15359451	15359714			GB13027	protein_coding	(AT)36__55 bp__(TA)	Group3.3	227481	227622
																								AGAP000847	protein_coding	(ACC)15__340 bp__(CAG)16	X	15619104	15619473			GB11357	protein_coding	(AT)28__337 bp__(A)	Group3.4	351783	352163
																								AGAP000889	protein_coding	(GT)23__468 bp__(GT)36	X	16753031	16753556			GB17478	protein_coding	(T)17__1216 bp__(TA)	Group3.4	355788	357042
																								AGAP000938	protein_coding	(AG)33__120 bp__(GA)76	X	18005978	18006205			GB14542	protein_coding	(T)19__317 bp__(T)	Group3.4	369243	369596
																								AGAP000974	protein_coding	(TC)55__131 bp__(AC)19	X	18750021	18750224			GB14542	protein_coding	(A)18__254 bp__(A)	Group3.4	391350	391639
																								AGAP001022	protein_coding	(C)15__1 bp__(AC)107	X	19637782	19637903			GB15851	protein_coding	(TA)28__933 bp__(T)	Group3.4	403415	404415
																								AGAP001043	protein_coding	(AC)102__1 bp__(TACA)36	X	20103007	20103144			GB17333	protein_coding	(T)25__339 bp__(A)	Group3.4	461198	461589
																								AGAP001048	protein_coding	(AAT)26__540 bp__(CA)20	X	20609462	20610046			GB19720	protein_coding	(AT)52__3777 bp__(A)	Group3.4	505336	509180
																								AGAP001053	protein_coding	(AT)108__11 bp__(AT)50	X	21364823	21364990			GB16750	protein_coding	(AT)17__281 bp__(AT)	Group3.4	580584	580907
																								AGAP001070	protein_coding	(CGTTC)15__20 bp__(TTCCG)18	X	22508823	22508874			GB13359	protein_coding	(TA)38__2 bp__(ATATT)	Group3.4	752303	752360
																								AGAP001073	protein_coding	(TG)60__5 bp__(TG)161	X	22755826	22756050			GB30197	protein_coding	(AT)16__221 bp__(A)	Group3.5	6128	6390
																								AGAP001084	protein_coding	(CTTA)16__31 bp__(TA)56	X	23527128	23527229			GB30197	protein_coding	(AC)74__1 bp__(GCAC)	Group3.5	14400	14505
																								AGAP001091	protein_coding	(AT)115__30 bp__(AT)25	X	23974394	23974562			GB12294	protein_coding	(GCAC)32__1 bp__(AC)	Group3.5	14474	14589
																								AGAP001093	protein_coding	(TG)91__1025 bp__(CA)94	X	24125014	24126222			GB17671	protein_coding	(A)22__229 bp__(A)	Group3.5	40246	40513
																																GB14671	protein_coding	(T)15__99 bp__(T)	Group3.5	164281	164408
																																GB15382	protein_coding	(T)29__1284 bp__(TA)	Group3.5	249688	251026
																																GB19817	protein_coding	(A)23__458 bp__(TA)	Group3.5	263552	264084
																																GB16838	protein_coding	(TA)33__1 bp__(T)	Group3.6	55265	55332
																																GB12540	protein_coding	(TC)23__182 bp__(TA)	Group3.7	215577	215801
																																GB11478	protein_coding	(T)18__401 bp__(TC)	Group3.7	266289	266728
																																GB30198	protein_coding	(T)20__614 bp__(TC)	Group3.8	59985	60640
																																GB10567	protein_coding	(T)16__88 bp__(A)	Group3.8	234993	235117
																																GB12914	protein_coding	(A)15__601 bp__(A)	Group3.8	372422	373062
																																GB14726	protein_coding	(TA)20__18 bp__(AT)	Group3.8	403459	403517
																																GB17728	protein_coding	(A)27__566 bp__(A)	Group4.1	10085	10699
																																GB19848	protein_coding	(A)23__1280 bp__(T)	Group4.1	10677	11994
																																GB16221	protein_coding	(GAA)17__3 bp__(AGG)	Group4.1	154154	154193
																																GB17119	protein_coding	(AT)60__65 bp__(AT)	Group4.1	243200	243358
																																GB11807	protein_coding	(A)16__727 bp__(T)	Group4.1	277718	278476
																																GB12742	protein_coding	(A)27__1978 bp__(A)	Group4.1	416577	418601
																																GB11000	protein_coding	(T)16__430 bp__(T)	Group4.1	455452	455911
																																GB13931	protein_coding	(TTCC)19__1 bp__(TTTC)	Group4.10	68742	68777
																																GB14741	protein_coding	(AT)36__486 bp__(A)	Group4.11	237864	238399
																																GB14215	protein_coding	(T)17__304 bp__(A)	Group4.11	245955	246291
																																GB11113	protein_coding	(T)21__36 bp__(CTT)	Group4.11	362894	362973
																																GB14217	protein_coding	(T)16__1723 bp__(TC)	Group4.11	364490	366254
																																GB10451	protein_coding	(TA)33__1 bp__(GTAT)	Group4.11	827650	827704
																																GB14971	protein_coding	(T)27__225 bp__(T)	Group4.12	27009	27287
																																GB19851	protein_coding	(AAAG)42__301 bp__(A)	Group4.13	370447	370809
																																GB13787	protein_coding	(TC)28__277 bp__(T)	Group4.13	1278905	1279224
																																GB15029	protein_coding	(A)16__2248 bp__(T)	Group4.14	576475	578755
																																GB17817	protein_coding	(TA)16__1018 bp__(A)	Group4.15	92753	93805
																																GB12515	protein_coding	(AT)54__34 bp__(TA)	Group4.15	297921	298027
																																GB15098	protein_coding	(A)15__519 bp__(T)	Group4.16	22980	23529
																																GB12904	protein_coding	(AT)40__2286 bp__(TA)	Group4.16	174029	176377
																																GB12961	protein_coding	(AT)17__653 bp__(A)	Group4.17	200196	200880
																																GB17657	protein_coding	(A)22__1121 bp__(A)	Group4.17	207572	208730
																																GB11320	protein_coding	(TA)47__116 bp__(AT)	Group4.18	612515	612706
																																GB18864	protein_coding	(ATTT)46__1 bp__(ATT)	Group4.18	906436	906511
																																GB11431	protein_coding	(TA)22__891 bp__(TC)	Group4.18	998954	999890
																																GB10718	protein_coding	(AG)21__266 bp__(AG)	Group4.19	532311	532634
																																GB10718	protein_coding	(A)33__270 bp__(A)	Group4.19	555558	555883
																																GB14270	protein_coding	(TA)54__691 bp__(T)	Group4.2	29132	29891
																																GB12226	protein_coding	(T)29__275 bp__(T)	Group4.2	92160	92483
																																GB10882	protein_coding	(TC)17__1 bp__(AT)	Group4.4	347823	347859
																																GB19362	protein_coding	(A)29__40 bp__(A)	Group4.4	375759	375849
																																GB14908	protein_coding	(TA)81__1898 bp__(TA)	Group4.4	384416	386415
																																GB30209	protein_coding	(T)19__254 bp__(TA)	Group4.4	469493	469791
																																GB15141	protein_coding	(TC)30__185 bp__(CT)	Group4.4	475171	475410
																																GB15141	protein_coding	(TC)26__858 bp__(CT)	Group4.4	483523	484426
																																GB16197	protein_coding	(TA)35__396 bp__(A)	Group4.4	602513	602984
																																GB17711	protein_coding	(GGA)15__143 bp__(CT)	Group4.4	913455	913629
																																GB19887	protein_coding	(AT)16__180 bp__(AG)	Group4.5	287290	287500
																																GB13335	protein_coding	(T)15__236 bp__(T)	Group4.5	610162	610435
																																GB11031	protein_coding	(A)15__170 bp__(A)	Group4.5	719485	719689
																																GB11031	protein_coding	(AG)23__185 bp__(TA)	Group4.5	722358	722583
																																GB30212	protein_coding	(A)37__411 bp__(A)	Group4.7	124418	124883
																																GB12215	protein_coding	(T)23__70 bp__(T)	Group4.8	109602	109716
																																GB11129	protein_coding	(T)16__163 bp__(T)	Group4.9	61673	61873
																																GB30213	protein_coding	(TC)17__118 bp__(A)	Group4.9	143844	143997
																																GB13318	protein_coding	(TC)15__80 bp__(TC)	Group4.9	207905	208024
																																GB18935	protein_coding	(AG)37__670 bp__(AT)	Group5.12	184514	185280
																																GB18332	protein_coding	(GA)20__257 bp__(CT)	Group5.12	456351	456656
																																GB13030	protein_coding	(CT)17__253 bp__(TC)	Group5.12	1072858	1073149
																																GB11380	protein_coding	(T)45__633 bp__(TA)	Group5.12	1262594	1263302
																																GB10029	protein_coding	(A)47__107 bp__(A)	Group5.12	1299686	1299858
																																GB13505	protein_coding	(ATAC)51__1 bp__(TA)	Group5.12	1304479	1304546
																																GB10124	protein_coding	(TC)29__1133 bp__(TC)	Group5.12	1404076	1405259
																																GB30215	protein_coding	(AATAA)15__86 bp__(AATAA)	Group5.13	88679	88793
																																GB16303	protein_coding	(T)15__982 bp__(TA)	Group5.13	137080	138116
																																GB20055	protein_coding	(AT)17__413 bp__(T)	Group5.13	192758	193203
																																GB15051	protein_coding	(A)33__322 bp__(A)	Group5.13	449318	449694
																																GB11058	protein_coding	(TC)29__769 bp__(T)	Group5.15	774019	774837
																																GB19302	protein_coding	(TC)29__769 bp__(T)	Group5.15	774019	774837
																																GB10727	protein_coding	(A)18__952 bp__(TC)	Group5.17	26739	27741
																																GB16204	protein_coding	(TC)22__262 bp__(AG)	Group5.17	308787	309084
																																GB14672	protein_coding	(T)38__1247 bp__(A)	Group5.2	3316	4621
																																GB13244	protein_coding	(TA)16__21 bp__(AT)	Group5.2	639611	639667
																																GB13750	protein_coding	(TA)35__28 bp__(TA)	Group5.20	182168	182245
																																GB16737	protein_coding	(A)16__338 bp__(AT)	Group5.20	361675	362043
																																GB16808	protein_coding	(TCGAT)16__128 bp__(TCGAT)	Group5.21	45674	45832
																																GB19430	protein_coding	(A)45__120 bp__(AT)	Group5.21	408427	408613
																																GB17386	protein_coding	(GA)23__185 bp__(TA)	Group5.21	492219	492440
																																GB18706	protein_coding	(TA)36__597 bp__(AG)	Group5.21	596717	597375
																																GB15639	protein_coding	(AGG)20__237 bp__(TC)	Group5.22	290916	291196
																																GB15639	protein_coding	(T)41__165 bp__(A)	Group5.22	304529	304756
																																GB11125	protein_coding	(A)61__174 bp__(A)	Group5.23	117086	117337
																																GB13065	protein_coding	(AT)20__738 bp__(A)	Group5.23	318253	319039
																																GB13065	protein_coding	(AT)37__262 bp__(AT)	Group5.23	327116	327462
																																GB18849	protein_coding	(AG)22__1 bp__(TG)	Group5.23	388134	388186
																																GB17838	protein_coding	(TA)16__665 bp__(A)	Group5.23	491785	492481
																																GB18713	protein_coding	(AT)21__9 bp__(AT)	Group5.23	602453	602504
																																GB10583	protein_coding	(A)18__182 bp__(T)	Group5.24	128899	129113
																																GB10583	protein_coding	(AT)17__112 bp__(T)	Group5.24	159091	159236
																																GB14872	protein_coding	(A)17__103 bp__(A)	Group5.26	111701	111835
																																GB10130	protein_coding	(AT)27__511 bp__(TA)	Group5.26	136266	136849
																																GB13327	protein_coding	(TA)47__5 bp__(TA)	Group5.26	136803	136917
																																GB18808	protein_coding	(GAGC)27__1 bp__(AG)	Group5.26	195339	195400
																																GB16264	protein_coding	(AT)16__1666 bp__(TC)	Group5.26	329963	331670
																																GB15346	protein_coding	(AT)95__2706 bp__(A)	Group5.28	122040	124860
																																GB18273	protein_coding	(AT)95__2706 bp__(A)	Group5.28	122040	124860
																																GB15346	protein_coding	(T)26__118 bp__(T)	Group5.28	127145	127306
																																GB16867	protein_coding	(GA)29__204 bp__(CT)	Group5.28	170564	170817
																																GB15578	protein_coding	(T)16__465 bp__(AT)	Group5.28	237587	238088
																																GB12752	protein_coding	(A)27__278 bp__(T)	Group5.28	258596	258921
																																GB14043	protein_coding	(AG)21__131 bp__(TC)	Group5.28	272431	272605
																																GB18606	protein_coding	(AT)52__2051 bp__(A)	Group5.28	313513	315638
																																GB13487	protein_coding	(T)49__260 bp__(AT)	Group5.28	464508	464839
																																GB19804	protein_coding	(T)31__967 bp__(T)	Group5.4	8448	9460
																																GB16349	protein_coding	(TC)19__301 bp__(T)	Group5.4	566326	566667
																																GB19297	protein_coding	(GA)20__949 bp__(A)	Group5.6	106271	107275
																																GB14533	protein_coding	(AG)18__253 bp__(T)	Group5.6	197787	198079
																																GB19833	protein_coding	(AT)18__563 bp__(A)	Group5.8	459973	460585
																																GB18362	protein_coding	(AT)66__1842 bp__(AT)	Group5.9	427574	429504
																																GB12093	protein_coding	(AT)24__44 bp__(AT)	Group5.9	429481	429577
																																GB10710	protein_coding	(A)15__1329 bp__(T)	Group6.10	251911	253268
																																GB18318	protein_coding	(T)20__109 bp__(AG)	Group6.15	118347	118494
																																GB16031	protein_coding	(TA)42__21 bp__(TA)	Group6.15	196090	196190
																																GB11858	protein_coding	(T)21__199 bp__(T)	Group6.20	92027	92262
																																GB12196	protein_coding	(T)28__413 bp__(T)	Group6.20	509167	509624
																																GB18663	protein_coding	(AT)25__547 bp__(A)	Group6.23	266079	266669
																																GB15198	protein_coding	(GA)20__66 bp__(TA)	Group6.23	337923	338050
																																GB11786	protein_coding	(A)23__351 bp__(A)	Group6.23	341291	341690
																																GB17399	protein_coding	(AT)45__16 bp__(TA)	Group6.23	393812	393930
																																GB11402	protein_coding	(AAG)19__93 bp__(AAG)	Group6.24	668546	668675
																																GB17284	protein_coding	(AT)27__188 bp__(AT)	Group6.24	841070	841302
																																GB12892	protein_coding	(TA)17__165 bp__(TA)	Group6.25	480460	480655
																																GB11705	protein_coding	(AG)17__243 bp__(TC)	Group6.26	79895	80191
																																GB19037	protein_coding	(AT)19__1 bp__(GA)	Group6.26	1085838	1085901
																																GB16822	protein_coding	(CT)16__29 bp__(TC)	Group6.27	183896	183956
																																GB13670	protein_coding	(T)28__739 bp__(A)	Group6.27	326007	326787
																																GB12816	protein_coding	(AC)34__1 bp__(GC)	Group6.28	307126	307182
																																GB17691	protein_coding	(A)16__317 bp__(AG)	Group6.28	682464	682820
																																GB15863	protein_coding	(T)24__1549 bp__(T)	Group6.28	693807	695405
																																GB12001	protein_coding	(AT)17__584 bp__(AAT)	Group6.3	86957	87582
																																GB30404	protein_coding	(CT)17__471 bp__(AT)	Group6.30	229775	230298
																																GB17410	protein_coding	(T)15__639 bp__(T)	Group6.30	240291	240961
																																GB19824	protein_coding	(AGAA)27__7 bp__(GAAA)	Group6.30	247319	247372
																																GB17445	protein_coding	(T)17__2907 bp__(TTTA)	Group6.32	42431	45368
																																GB14065	protein_coding	(TC)21__587 bp__(TA)	Group6.34	450587	451215
																																GB11404	protein_coding	(CATA)28__1 bp__(TA)	Group6.35	4769	4840
																																GB13104	protein_coding	(A)23__141 bp__(A)	Group6.38	49372	49558
																																GB17945	protein_coding	(ATT)18__185 bp__(ATT)	Group6.38	440763	440997
																																GB14518	protein_coding	(T)17__264 bp__(AT)	Group6.38	635804	636102
																																GB14492	protein_coding	(TC)16__622 bp__(TA)	Group6.4	154234	154891
																																GB14529	protein_coding	(AAAG)22__162 bp__(A)	Group7.1	379439	379652
																																GB14275	protein_coding	(TC)15__978 bp__(TC)	Group7.10	237526	238536
																																GB16947	protein_coding	(TCTTTC)24__247 bp__(ACGCC)	Group7.10	331500	331789
																																GB19106	protein_coding	(T)72__719 bp__(TA)	Group7.13	994913	995740
																																GB14758	protein_coding	(T)22__31 bp__(T)	Group7.15	56273	56345
																																GB15635	protein_coding	(AAG)26__81 bp__(AG)	Group7.17	231477	231602
																																GB14414	protein_coding	(A)15__929 bp__(AG)	Group7.19	99082	100041
																																GB11273	protein_coding	(T)15__177 bp__(T)	Group7.2	32052	32265
																																GB14840	protein_coding	(TA)18__76 bp__(TA)	Group7.2	177707	177814
																																GB18942	protein_coding	(AT)16__104 bp__(T)	Group7.2	393012	393147
																																GB16343	protein_coding	(GAA)18__68 bp__(GAA)	Group7.2	542526	542637
																																GB18254	protein_coding	(T)19__349 bp__(A)	Group7.20	224330	224714
																																GB10840	protein_coding	(AT)36__132 bp__(AT)	Group7.20	232585	232767
																																GB18832	protein_coding	(TC)30__228 bp__(CT)	Group7.20	236199	236478
																																GB16258	protein_coding	(AT)16__52 bp__(AT)	Group7.28	136904	136986
																																GB12016	protein_coding	(GA)25__47 bp__(A)	Group7.28	148647	148738
																																GB19324	protein_coding	(TA)29__604 bp__(T)	Group7.28	419362	420013
																																GB13957	protein_coding	(T)56__158 bp__(T)	Group7.29	263177	263406
																																GB13861	protein_coding	(ATA)30__31 bp__(AT)	Group7.29	312014	312116
																																GB16235	protein_coding	(T)16__102 bp__(TTTTC)	Group7.30	9170	9310
																																GB17763	protein_coding	(AT)43__11 bp__(TA)	Group7.30	124262	124392
																																GB15122	protein_coding	(TA)24__1 bp__(GA)	Group7.30	231596	231639
																																GB15082	protein_coding	(TC)23__228 bp__(T)	Group7.32	142945	143212
																																GB13205	protein_coding	(TTAT)16__154 bp__(TTAT)	Group7.32	172189	172373
																																GB13205	protein_coding	(T)42__154 bp__(T)	Group7.32	326443	326659
																																GB10421	protein_coding	(TTA)21__19 bp__(T)	Group7.32	400829	400885
																																GB19933	protein_coding	(AT)56__109 bp__(AT)	Group7.6	95197	95451
																																GB13003	protein_coding	(AT)25__41 bp__(TA)	Group7.8	10326	10483
																																GB15697	protein_coding	(A)15__25 bp__(AG)	Group8.1	260053	260115
																																GB14400	protein_coding	(T)27__128 bp__(A)	Group8.11	90598	90769
																																GB11093	protein_coding	(AG)19__281 bp__(CT)	Group8.11	300938	301271
																																GB11313	protein_coding	(T)15__666 bp__(A)	Group8.13	49686	50393
																																GB12800	protein_coding	(A)28__122 bp__(AG)	Group8.13	50366	50545
																																GB18768	protein_coding	(T)16__226 bp__(T)	Group8.13	226171	226426
																																GB13181	protein_coding	(TA)25__1264 bp__(ATA)	Group8.14	63379	64695
																																GB16363	protein_coding	(AT)20__276 bp__(TC)	Group8.14	784575	784886
																																GB11901	protein_coding	(TTC)19__221 bp__(TTC)	Group8.14	1011419	1011679
																																GB13127	protein_coding	(TA)49__23 bp__(TA)	Group8.16	10549	10638
																																GB17447	protein_coding	(T)17__2249 bp__(A)	Group8.16	50037	52320
																																GB12733	protein_coding	(A)19__333 bp__(T)	Group8.16	383354	383724
																																GB14873	protein_coding	(TA)49__354 bp__(AT)	Group8.17	138182	138628
																																GB17780	protein_coding	(AT)18__243 bp__(AT)	Group8.17	284878	285155
																																GB18121	protein_coding	(ATT)21__1 bp__(GTT)	Group8.19	26983	27030
																																GB11761	protein_coding	(AT)81__315 bp__(AT)	Group8.19	311183	311654
																																GB19994	protein_coding	(AT)30__134 bp__(TA)	Group8.20	115962	116141
																																GB16304	protein_coding	(TA)16__66 bp__(TA)	Group8.20	206300	206439
																																GB14083	protein_coding	(T)17__151 bp__(T)	Group8.23	43869	44055
																																GB19970	protein_coding	(TTC)21__21 bp__(TG)	Group8.23	177847	177903
																																GB17055	protein_coding	(AG)16__497 bp__(T)	Group8.23	214915	215442
																																GB20072	protein_coding	(AT)36__296 bp__(AT)	Group8.23	278687	279033
																																GB10473	protein_coding	(A)36__734 bp__(A)	Group8.24	56749	57545
																																GB19606	protein_coding	(A)18__136 bp__(A)	Group8.24	85841	86014
																																GB18589	protein_coding	(TTA)19__1 bp__(AT)	Group8.3	70059	70093
																																GB19563	protein_coding	(A)16__115 bp__(A)	Group8.30	13027	13179
																																GB16380	protein_coding	(A)17__120 bp__(A)	Group8.31	51298	51451
																																GB18876	protein_coding	(T)27__391 bp__(T)	Group8.31	457043	457475
																																GB15110	protein_coding	(A)34__201 bp__(T)	Group8.34	57206	57481
																																GB13822	protein_coding	(AT)23__438 bp__(A)	Group8.34	74799	75273
																																GB13822	protein_coding	(T)30__217 bp__(T)	Group8.34	80452	80723
																																GB17279	protein_coding	(T)24__110 bp__(T)	Group8.35	10036	10189
																																GB19179	protein_coding	(A)21__527 bp__(A)	Group8.4	48137	48702
																																GB20081	protein_coding	(TTA)20__1 bp__(GTT)	Group8.7	143538	143575
																																GB17144	protein_coding	(AT)33__1021 bp__(AT)	Group9.1	19505	20622
																																GB14054	protein_coding	(TA)17__500 bp__(T)	Group9.1	48384	48918
																																GB30241	protein_coding	(T)30__717 bp__(A)	Group9.1	154257	155025
																																GB16340	protein_coding	(T)24__689 bp__(TC)	Group9.13	22194	22928
																																GB12403	protein_coding	(GAG)35__1 bp__(AGA)	Group9.13	230963	231015
																																GB12403	protein_coding	(TA)23__92 bp__(TA)	Group9.13	254788	254917
																																GB17315	protein_coding	(AAAG)19__140 bp__(AAAG)	Group9.16	174942	175122
																																GB11180	protein_coding	(TA)24__9 bp__(TA)	Group9.16	240769	240834
																																GB17617	protein_coding	(AAAAG)20__1 bp__(GAAAG)	Group9.16	246103	246142
																																GB12588	protein_coding	(A)15__5507 bp__(TAT)	Group9.16	327009	332561
																																GB15810	protein_coding	(TA)15__221 bp__(A)	Group9.17	333723	333979
																																GB15181	protein_coding	(A)22__51 bp__(T)	Group9.18	310777	310865
																																GB17597	protein_coding	(A)19__48 bp__(A)	Group9.18	675889	675969
																																GB14327	protein_coding	(TC)43__196 bp__(T)	Group9.19	527713	527974
																																GB16154	protein_coding	(AT)20__2172 bp__(TA)	Group9.2	50878	53097
																																GB14001	protein_coding	(T)28__246 bp__(A)	Group9.2	232489	232787
																																GB12732	protein_coding	(TA)16__1368 bp__(TAA)	Group9.2	298308	299706
																																GB16556	protein_coding	(AG)17__501 bp__(A)	Group9.2	391286	391825
																																GB11407	protein_coding	(T)28__679 bp__(A)	Group9.2	400747	401473
																																GB16931	protein_coding	(AT)15__1 bp__(CA)	Group9.2	420327	420357
																																GB15002	protein_coding	(A)18__257 bp__(TA)	Group9.2	448117	448408
																																GB11208	protein_coding	(A)15__204 bp__(AT)	Group9.2	492817	493072
																																GB16193	protein_coding	(A)16__52 bp__(T)	Group9.2	516026	516109
																																GB10891	protein_coding	(AT)16__205 bp__(AT)	Group9.2	542434	542703
																																GB13198	protein_coding	(A)15__289 bp__(T)	Group9.3	29598	29916
																																GB10055	protein_coding	(T)15__71 bp__(T)	Group9.3	77443	77549
																																GB12219	protein_coding	(TA)49__9 bp__(TA)	Group9.3	243173	243247
																																GB12681	protein_coding	(T)15__1007 bp__(AT)	Group9.3	258723	259759
																																GB14749	protein_coding	(AT)40__79 bp__(T)	Group9.3	310026	310158
																																GB17383	protein_coding	(A)28__658 bp__(AT)	Group9.3	355524	356258
																																GB14706	protein_coding	(TA)17__1339 bp__(AT)	Group9.3	400892	402263
																																GB14706	protein_coding	(TA)61__345 bp__(T)	Group9.3	403574	403995
																																GB12094	protein_coding	(AG)34__227 bp__(AT)	Group9.3	436844	437120
																																GB17677	protein_coding	(T)16__238 bp__(T)	Group9.3	470539	470809
																																GB14763	protein_coding	(A)15__199 bp__(AT)	Group9.3	490755	491010
																																GB10996	protein_coding	(T)24__1120 bp__(TC)	Group9.3	516756	517933
																																GB10996	protein_coding	(A)36__84 bp__(A)	Group9.3	525325	525465
																																GB13523	protein_coding	(AT)16__1092 bp__(CT)	Group9.3	529511	530640
																																GB15048	protein_coding	(T)15__475 bp__(AG)	Group9.3	597627	598161
																																GB15003	protein_coding	(AT)35__113 bp__(A)	Group9.3	618566	618736
																																GB18280	protein_coding	(CTT)17__108 bp__(AG)	Group9.3	694775	694922
																																GB14619	protein_coding	(GA)33__225 bp__(TA)	Group9.4	322208	322483
																																GB12728	protein_coding	(A)16__331 bp__(A)	Group9.4	421360	421724
																																GB14615	protein_coding	(TC)18__344 bp__(T)	Group9.4	568287	568669
																																GB19883	protein_coding	(A)16__342 bp__(A)	Group9.4	778179	778575
																																GB11772	protein_coding	(TA)20__688 bp__(TA)	Group9.4	879464	880185
																																GB18720	protein_coding	(TA)18__758 bp__(TA)	Group9.4	1372928	1373723
																																GB18290	protein_coding	(TA)21__226 bp__(A)	Group9.4	1373703	1373975
																																GB14634	protein_coding	(A)22__670 bp__(T)	Group9.5	261771	262484
																																GB16351	protein_coding	(TTTC)16__1 bp__(CT)	Group9.5	320536	320567
																																GB11003	protein_coding	(TA)62__1513 bp__(TA)	Group9.5	516964	518569
																																GB14890	protein_coding	(TA)62__1513 bp__(TA)	Group9.5	516964	518569
																																GB18262	protein_coding	(AGAT)15__2 bp__(AG)	Group9.7	160082	160116
