# Supplementary material for: Association of microsatellite pairs with segmental duplications in insect genomes
Source: BMC Genomics. 2013 Dec 21;14:907. doi: 10.1186/1471-2164-14-907 (PMC3878106; doi:10.1186/1471-2164-14-907)
Supplement: Additional file 10 — List of nearly identical paralogs associated with repetitive microsatellite pairs (rMP) in Culex mosquito and fruit fly genome. [file 1471-2164-14-907-S10.xlsx]

## Sheet: Sheet1
List of nearly identical paralogs associated with repetative microsatellite pairs (rMP) in Culex mosquito and fruit fly genome. Note that the parlogous copies of specific genes are associated copies of same rMP. Such association association is missing in other insects analyzed in this study.
Culex quinquefasciatus gene	Paralog Gene	% Identity of paralog gene	Culex quinquefasciatus Gene % Identity	rMP associated with the gene	rMP associated with the paralog			Drosophila Gene	Paralog	% Identity of paralog	% Identity of Drosophila gene	rMP associated with the gene	rMP associated with the paralog
CPIJ012447	CPIJ012416	99	99	N/A	(GT)16__2016 bp__(A)18			FBgn0028864	FBgn0051780	100	100	(GCAGGG)20__7426_bp__(CAG)22	(GCAGGG)20__7426_bp__(CAG)22
CPIJ012447	CPIJ012396	99	99	N/A	(GT)24__2018 bp__(A)18			FBgn0028517	FBgn0051827	100	100	(AT)39__3930_bp__(CA)27	(AT)39__3930_bp__(CA)27
CPIJ012447	CPIJ012414	99	99	N/A	(GT)16__2018 bp__(A)23			FBgn0264544	FBgn0264545	100	100	(AC)18__5112_bp__(AT)20	(AC)18__5112_bp__(AT)20
CPIJ012447	CPIJ012427	99	99	N/A	(GT)15__5280 bp__(AAG)15			FBgn0051780	FBgn0028864	100	100	(GCAGGG)20__7426_bp__(CAG)22	(GCAGGG)20__7426_bp__(CAG)22
CPIJ012443	CPIJ012416	99	99	N/A	(GT)16__2016 bp__(A)18			FBgn0051827	FBgn0028517	100	100	(AT)39__3930_bp__(CA)27	(AT)39__3930_bp__(CA)27
CPIJ012443	CPIJ012396	99	99	N/A	(GT)24__2018 bp__(A)18			FBgn0264545	FBgn0264544	100	100	(AC)18__5112_bp__(AT)20	(AC)18__5112_bp__(AT)20
CPIJ012443	CPIJ012414	99	99	N/A	(GT)16__2018 bp__(A)23			FBgn0053801	FBgn0053852	100	100	N/A	(ATTT)27__3807_bp__(TC)25
CPIJ012443	CPIJ012427	99	99	N/A	(GT)15__5280 bp__(AAG)15			FBgn0053801	FBgn0053804	100	100	N/A	(ATTT)27__3809_bp__(TC)25
CPIJ012377	CPIJ012396	99	99	N/A	(GT)24__2018 bp__(A)18			FBgn0053801	FBgn0053849	100	100	N/A	(ATTT)27__3806_bp__(TC)23
CPIJ012377	CPIJ012414	99	99	N/A	(GT)16__2018 bp__(A)23			FBgn0053801	FBgn0053846	100	100	N/A	(ATTT)27__3807_bp__(TC)23
CPIJ012439	CPIJ012416	99	99	N/A	(GT)16__2016 bp__(A)18			FBgn0053801	FBgn0053840	100	100	N/A	(ATTT)27__3809_bp__(TC)21
CPIJ012439	CPIJ012396	99	99	N/A	(GT)24__2018 bp__(A)18			FBgn0053801	FBgn0053837	100	100	N/A	(ATTT)27__3807_bp__(TC)23
CPIJ012439	CPIJ012414	99	99	N/A	(GT)16__2018 bp__(A)23			FBgn0053801	FBgn0053822	100	100	N/A	(ATTT)27__3811_bp__(TC)19
CPIJ012439	CPIJ012427	99	99	N/A	(GT)15__5280 bp__(AAG)15			FBgn0053801	FBgn0053831	100	100	N/A	(ATTT)27__3811_bp__(TC)21
CPIJ019993	CPIJ020289	99	99	(G)16__978 bp__(TGC)19	(G)15__978 bp__(TGC)31			FBgn0053801	FBgn0053828	100	100	N/A	(ATTT)27__3811_bp__(TC)19
CPIJ012451	CPIJ012416	99	99	N/A	(GT)16__2016 bp__(A)18			FBgn0053801	FBgn0053819	100	100	N/A	(ATTT)27__3809_bp__(TC)19
CPIJ012451	CPIJ012396	99	99	N/A	(GT)24__2018 bp__(A)18			FBgn0053801	FBgn0053816	100	100	N/A	(ATTT)27__3809_bp__(TC)19
CPIJ012451	CPIJ012414	99	99	N/A	(GT)16__2018 bp__(A)23			FBgn0053801	FBgn0053825	100	100	N/A	(ATTT)27__3811_bp__(TC)19
CPIJ012451	CPIJ012427	99	99	N/A	(GT)15__5280 bp__(AAG)15			FBgn0053801	FBgn0053813	100	100	N/A	(ATTT)27__3808_bp__(TC)23
CPIJ012405	CPIJ012396	99	99	N/A	(GT)24__2018 bp__(A)18			FBgn0053801	FBgn0051617	100	100	N/A	(ATTT)27__3808_bp__(TC)25
CPIJ012435	CPIJ012416	99	99	N/A	(GT)16__2016 bp__(A)18			FBgn0053801	FBgn0053858	99	99	N/A	(ATTT)27__3807_bp__(TC)25
CPIJ012435	CPIJ012396	99	99	N/A	(GT)24__2018 bp__(A)18			FBgn0053801	FBgn0053855	99	99	N/A	(ATTT)27__3807_bp__(TC)25
CPIJ012435	CPIJ012414	99	99	N/A	(GT)16__2018 bp__(A)23			FBgn0053801	FBgn0053861	99	99	N/A	(ATTT)27__3807_bp__(TC)23
CPIJ012435	CPIJ012427	99	99	N/A	(GT)15__5280 bp__(AAG)15			FBgn0053801	FBgn0053834	98	98	N/A	(ATTT)27__3806_bp__(TC)23
CPIJ012392	CPIJ012396	99	99	N/A	(GT)24__2018 bp__(A)18			FBgn0053909	FBgn0053901	100	100	(TC)23__1206_bp__(ATTT)27	(TC)23__1206_bp__(ATTT)27
CPIJ012431	CPIJ012416	99	99	N/A	(GT)16__2016 bp__(A)18			FBgn0053909	FBgn0053873	100	100	(TC)23__1206_bp__(ATTT)27	(TC)25__986_bp__(ATTT)27
CPIJ012431	CPIJ012396	99	99	N/A	(GT)24__2018 bp__(A)18			FBgn0053909	FBgn0053871	100	100	(TC)23__1206_bp__(ATTT)27	(TC)25__986_bp__(ATTT)27
CPIJ012431	CPIJ012414	99	99	N/A	(GT)16__2018 bp__(A)23			FBgn0053909	FBgn0053887	100	100	(TC)23__1206_bp__(ATTT)27	(TC)23__1190_bp__(ATTT)27
CPIJ012431	CPIJ012427	99	99	N/A	(GT)15__5280 bp__(AAG)15			FBgn0053909	FBgn0053883	100	100	(TC)23__1206_bp__(ATTT)27	(TC)21__1192_bp__(ATTT)27
CPIJ015438	CPIJ020289	99	99	N/A	(G)15__978 bp__(TGC)31			FBgn0053909	FBgn0053907	100	100	(TC)23__1206_bp__(ATTT)27	(TC)25__1188_bp__(ATTT)27
CPIJ015007	CPIJ012410	98	99	N/A	(GT)26__5280 bp__(AAG)15			FBgn0053909	FBgn0053893	100	100	(TC)23__1206_bp__(ATTT)27	(TC)19__1188_bp__(ATTT)27
CPIJ015007	CPIJ012393	98	99	N/A	(A)17__3258 bp__(AAG)15			FBgn0053909	FBgn0053895	100	100	(TC)23__1206_bp__(ATTT)27	(TC)19__1188_bp__(ATTT)27
CPIJ015007	CPIJ012417	98	99	N/A	(A)18__3258 bp__(AAG)15			FBgn0053909	FBgn0053897	100	100	(TC)23__1206_bp__(ATTT)27	(TC)19__1188_bp__(ATTT)27
CPIJ015007	CPIJ012397	98	99	N/A	(A)18__3258 bp__(AAG)15			FBgn0053909	FBgn0053891	100	100	(TC)23__1206_bp__(ATTT)27	(TC)19__1188_bp__(ATTT)27
CPIJ005123	CPIJ005185	99	99	N/A	(GAG)15__828 bp__(TTAGA)20			FBgn0053909	FBgn0053885	100	100	(TC)23__1206_bp__(ATTT)27	(TC)23__1190_bp__(ATTT)27
CPIJ012414	CPIJ012396	99	99	(GT)16__2018 bp__(A)23	(GT)24__2018 bp__(A)18			FBgn0053909	FBgn0053905	100	100	(TC)23__1206_bp__(ATTT)27	(TC)21__1192_bp__(ATTT)27
CPIJ012396	CPIJ012414	99	99	(GT)24__2018 bp__(A)18	(GT)16__2018 bp__(A)23			FBgn0053909	FBgn0053875	100	100	(TC)23__1206_bp__(ATTT)27	(TC)25__986_bp__(ATTT)27
CPIJ802411	CPIJ802409	98	98	N/A	(G)15__4062 bp__(CTG)15			FBgn0053909	FBgn0053877	99	99	(TC)23__1206_bp__(ATTT)27	(TC)23__1190_bp__(ATTT)27
CPIJ012410	CPIJ015007	99	98	(GT)26__5280 bp__(AAG)15	N/A			FBgn0053909	FBgn0053879	99	99	(TC)23__1206_bp__(ATTT)27	(TC)23__1190_bp__(ATTT)27
CPIJ012417	CPIJ015007	99	98	(A)18__3258 bp__(AAG)15	N/A			FBgn0053909	FBgn0053881	99	99	(TC)23__1206_bp__(ATTT)27	(TC)23__1190_bp__(ATTT)27
CPIJ012397	CPIJ015007	99	98	(A)18__3258 bp__(AAG)15	N/A			FBgn0053909	FBgn0053869	99	99	(TC)23__1206_bp__(ATTT)27	(TC)23__1190_bp__(ATTT)27
CPIJ005185	CPIJ005123	99	99	(GAG)15__828 bp__(TTAGA)20	N/A			FBgn0051617	FBgn0053813	100	100	(ATTT)27__3808_bp__(TC)25	(ATTT)27__3808_bp__(TC)23
CPIJ012416	CPIJ012435	99	99	(GT)16__2016 bp__(A)18	N/A			FBgn0051617	FBgn0053822	100	100	(ATTT)27__3808_bp__(TC)25	(ATTT)27__3811_bp__(TC)19
CPIJ012416	CPIJ012451	99	99	(GT)16__2016 bp__(A)18	N/A			FBgn0051617	FBgn0053831	100	100	(ATTT)27__3808_bp__(TC)25	(ATTT)27__3811_bp__(TC)21
CPIJ012416	CPIJ012439	99	99	(GT)16__2016 bp__(A)18	N/A			FBgn0051617	FBgn0053828	100	100	(ATTT)27__3808_bp__(TC)25	(ATTT)27__3811_bp__(TC)19
CPIJ012416	CPIJ012447	99	99	(GT)16__2016 bp__(A)18	N/A			FBgn0051617	FBgn0053819	100	100	(ATTT)27__3808_bp__(TC)25	(ATTT)27__3809_bp__(TC)19
CPIJ012416	CPIJ012431	99	99	(GT)16__2016 bp__(A)18	N/A			FBgn0051617	FBgn0053816	100	100	(ATTT)27__3808_bp__(TC)25	(ATTT)27__3809_bp__(TC)19
CPIJ012416	CPIJ012443	99	99	(GT)16__2016 bp__(A)18	N/A			FBgn0051617	FBgn0053825	100	100	(ATTT)27__3808_bp__(TC)25	(ATTT)27__3811_bp__(TC)19
CPIJ020289	CPIJ015438	99	99	(G)15__978 bp__(TGC)31	N/A			FBgn0051617	FBgn0053852	100	100	(ATTT)27__3808_bp__(TC)25	(ATTT)27__3807_bp__(TC)25
CPIJ020289	CPIJ003151	99	99	(G)15__978 bp__(TGC)31	N/A			FBgn0051617	FBgn0053804	100	100	(ATTT)27__3808_bp__(TC)25	(ATTT)27__3809_bp__(TC)25
CPIJ012427	CPIJ012435	99	99	(GT)15__5280 bp__(AAG)15	N/A			FBgn0051617	FBgn0053849	100	100	(ATTT)27__3808_bp__(TC)25	(ATTT)27__3806_bp__(TC)23
CPIJ012427	CPIJ012451	99	99	(GT)15__5280 bp__(AAG)15	N/A			FBgn0051617	FBgn0053846	100	100	(ATTT)27__3808_bp__(TC)25	(ATTT)27__3807_bp__(TC)23
CPIJ012427	CPIJ012439	99	99	(GT)15__5280 bp__(AAG)15	N/A			FBgn0051617	FBgn0053840	100	100	(ATTT)27__3808_bp__(TC)25	(ATTT)27__3809_bp__(TC)21
CPIJ012427	CPIJ012447	99	99	(GT)15__5280 bp__(AAG)15	N/A			FBgn0051617	FBgn0053837	100	100	(ATTT)27__3808_bp__(TC)25	(ATTT)27__3807_bp__(TC)23
CPIJ012427	CPIJ012431	99	99	(GT)15__5280 bp__(AAG)15	N/A			FBgn0051617	FBgn0053858	100	100	(ATTT)27__3808_bp__(TC)25	(ATTT)27__3807_bp__(TC)25
CPIJ012427	CPIJ012443	99	99	(GT)15__5280 bp__(AAG)15	N/A			FBgn0051617	FBgn0053855	100	100	(ATTT)27__3808_bp__(TC)25	(ATTT)27__3807_bp__(TC)25
CPIJ012414	CPIJ012377	99	99	(GT)16__2018 bp__(A)23	N/A			FBgn0051617	FBgn0053861	100	100	(ATTT)27__3808_bp__(TC)25	(ATTT)27__3807_bp__(TC)23
CPIJ012414	CPIJ012435	99	99	(GT)16__2018 bp__(A)23	N/A			FBgn0051617	FBgn0053834	99	99	(ATTT)27__3808_bp__(TC)25	(ATTT)27__3806_bp__(TC)23
CPIJ012414	CPIJ012451	99	99	(GT)16__2018 bp__(A)23	N/A			FBgn0051611	FBgn0053901	100	100	N/A	(TC)23__1206_bp__(ATTT)27
CPIJ012414	CPIJ012439	99	99	(GT)16__2018 bp__(A)23	N/A			FBgn0051611	FBgn0053873	100	100	N/A	(TC)25__986_bp__(ATTT)27
CPIJ012414	CPIJ012447	99	99	(GT)16__2018 bp__(A)23	N/A			FBgn0051611	FBgn0053871	100	100	N/A	(TC)25__986_bp__(ATTT)27
CPIJ012414	CPIJ012431	99	99	(GT)16__2018 bp__(A)23	N/A			FBgn0051611	FBgn0053887	100	100	N/A	(TC)23__1190_bp__(ATTT)27
CPIJ012414	CPIJ012443	99	99	(GT)16__2018 bp__(A)23	N/A			FBgn0051611	FBgn0053883	100	100	N/A	(TC)21__1192_bp__(ATTT)27
CPIJ012396	CPIJ012392	99	99	(GT)24__2018 bp__(A)18	N/A			FBgn0051611	FBgn0053907	100	100	N/A	(TC)25__1188_bp__(ATTT)27
CPIJ012396	CPIJ012405	99	99	(GT)24__2018 bp__(A)18	N/A			FBgn0051611	FBgn0053909	100	100	N/A	(TC)23__1206_bp__(ATTT)27
CPIJ012396	CPIJ012377	99	99	(GT)24__2018 bp__(A)18	N/A			FBgn0051611	FBgn0053893	100	100	N/A	(TC)19__1188_bp__(ATTT)27
CPIJ012396	CPIJ012435	99	99	(GT)24__2018 bp__(A)18	N/A			FBgn0051611	FBgn0053895	100	100	N/A	(TC)19__1188_bp__(ATTT)27
CPIJ012396	CPIJ012451	99	99	(GT)24__2018 bp__(A)18	N/A			FBgn0051611	FBgn0053897	100	100	N/A	(TC)19__1188_bp__(ATTT)27
CPIJ012396	CPIJ012439	99	99	(GT)24__2018 bp__(A)18	N/A			FBgn0051611	FBgn0053891	100	100	N/A	(TC)19__1188_bp__(ATTT)27
CPIJ012396	CPIJ012447	99	99	(GT)24__2018 bp__(A)18	N/A			FBgn0051611	FBgn0053885	100	100	N/A	(TC)23__1190_bp__(ATTT)27
CPIJ012396	CPIJ012431	99	99	(GT)24__2018 bp__(A)18	N/A			FBgn0051611	FBgn0053905	100	100	N/A	(TC)21__1192_bp__(ATTT)27
CPIJ012396	CPIJ012443	99	99	(GT)24__2018 bp__(A)18	N/A			FBgn0051611	FBgn0053875	100	100	N/A	(TC)25__986_bp__(ATTT)27
CPIJ012393	CPIJ015007	99	98	(A)17__3258 bp__(AAG)15	N/A			FBgn0051611	FBgn0053877	99	99	N/A	(TC)23__1190_bp__(ATTT)27
CPIJ802409	CPIJ802411	98	98	(G)15__4062 bp__(CTG)15	N/A			FBgn0051611	FBgn0053879	99	99	N/A	(TC)23__1190_bp__(ATTT)27
								FBgn0051611	FBgn0053881	99	99	N/A	(TC)23__1190_bp__(ATTT)27
								FBgn0051611	FBgn0053869	99	99	N/A	(TC)23__1190_bp__(ATTT)27
								FBgn0053804	FBgn0053852	100	100	(ATTT)27__3809_bp__(TC)25	(ATTT)27__3807_bp__(TC)25
								FBgn0053804	FBgn0053849	100	100	(ATTT)27__3809_bp__(TC)25	(ATTT)27__3806_bp__(TC)23
								FBgn0053804	FBgn0053846	100	100	(ATTT)27__3809_bp__(TC)25	(ATTT)27__3807_bp__(TC)23
								FBgn0053804	FBgn0053840	100	100	(ATTT)27__3809_bp__(TC)25	(ATTT)27__3809_bp__(TC)21
								FBgn0053804	FBgn0053837	100	100	(ATTT)27__3809_bp__(TC)25	(ATTT)27__3807_bp__(TC)23
								FBgn0053804	FBgn0053822	100	100	(ATTT)27__3809_bp__(TC)25	(ATTT)27__3811_bp__(TC)19
								FBgn0053804	FBgn0053831	100	100	(ATTT)27__3809_bp__(TC)25	(ATTT)27__3811_bp__(TC)21
								FBgn0053804	FBgn0053828	100	100	(ATTT)27__3809_bp__(TC)25	(ATTT)27__3811_bp__(TC)19
								FBgn0053804	FBgn0053819	100	100	(ATTT)27__3809_bp__(TC)25	(ATTT)27__3809_bp__(TC)19
								FBgn0053804	FBgn0053816	100	100	(ATTT)27__3809_bp__(TC)25	(ATTT)27__3809_bp__(TC)19
								FBgn0053804	FBgn0053825	100	100	(ATTT)27__3809_bp__(TC)25	(ATTT)27__3811_bp__(TC)19
								FBgn0053804	FBgn0053813	100	100	(ATTT)27__3809_bp__(TC)25	(ATTT)27__3808_bp__(TC)23
								FBgn0053804	FBgn0051617	100	100	(ATTT)27__3809_bp__(TC)25	(ATTT)27__3808_bp__(TC)25
								FBgn0053804	FBgn0053858	100	100	(ATTT)27__3809_bp__(TC)25	(ATTT)27__3807_bp__(TC)25
								FBgn0053804	FBgn0053855	100	100	(ATTT)27__3809_bp__(TC)25	(ATTT)27__3807_bp__(TC)25
								FBgn0053804	FBgn0053861	100	100	(ATTT)27__3809_bp__(TC)25	(ATTT)27__3807_bp__(TC)23
								FBgn0053804	FBgn0053834	99	99	(ATTT)27__3809_bp__(TC)25	(ATTT)27__3806_bp__(TC)23
								FBgn0053907	FBgn0053901	100	100	(TC)25__1188_bp__(ATTT)27	(TC)23__1206_bp__(ATTT)27
								FBgn0053907	FBgn0053873	100	100	(TC)25__1188_bp__(ATTT)27	(TC)25__986_bp__(ATTT)27
								FBgn0053907	FBgn0053871	100	100	(TC)25__1188_bp__(ATTT)27	(TC)25__986_bp__(ATTT)27
								FBgn0053907	FBgn0053887	100	100	(TC)25__1188_bp__(ATTT)27	(TC)23__1190_bp__(ATTT)27
								FBgn0053907	FBgn0053883	100	100	(TC)25__1188_bp__(ATTT)27	(TC)21__1192_bp__(ATTT)27
								FBgn0053907	FBgn0053909	100	100	(TC)25__1188_bp__(ATTT)27	(TC)23__1206_bp__(ATTT)27
								FBgn0053907	FBgn0053893	100	100	(TC)25__1188_bp__(ATTT)27	(TC)19__1188_bp__(ATTT)27
								FBgn0053907	FBgn0053895	100	100	(TC)25__1188_bp__(ATTT)27	(TC)19__1188_bp__(ATTT)27
								FBgn0053907	FBgn0053897	100	100	(TC)25__1188_bp__(ATTT)27	(TC)19__1188_bp__(ATTT)27
								FBgn0053907	FBgn0053891	100	100	(TC)25__1188_bp__(ATTT)27	(TC)19__1188_bp__(ATTT)27
								FBgn0053907	FBgn0053885	100	100	(TC)25__1188_bp__(ATTT)27	(TC)23__1190_bp__(ATTT)27
								FBgn0053907	FBgn0053905	100	100	(TC)25__1188_bp__(ATTT)27	(TC)21__1192_bp__(ATTT)27
								FBgn0053907	FBgn0053875	100	100	(TC)25__1188_bp__(ATTT)27	(TC)25__986_bp__(ATTT)27
								FBgn0053907	FBgn0053877	99	99	(TC)25__1188_bp__(ATTT)27	(TC)23__1190_bp__(ATTT)27
								FBgn0053907	FBgn0053879	99	99	(TC)25__1188_bp__(ATTT)27	(TC)23__1190_bp__(ATTT)27
								FBgn0053907	FBgn0053881	99	99	(TC)25__1188_bp__(ATTT)27	(TC)23__1190_bp__(ATTT)27
								FBgn0053907	FBgn0053869	99	99	(TC)25__1188_bp__(ATTT)27	(TC)23__1190_bp__(ATTT)27
								FBgn0053807	FBgn0053852	100	100	N/A	(ATTT)27__3807_bp__(TC)25
								FBgn0053807	FBgn0053804	100	100	N/A	(ATTT)27__3809_bp__(TC)25
								FBgn0053807	FBgn0053849	100	100	N/A	(ATTT)27__3806_bp__(TC)23
								FBgn0053807	FBgn0053846	100	100	N/A	(ATTT)27__3807_bp__(TC)23
								FBgn0053807	FBgn0053840	100	100	N/A	(ATTT)27__3809_bp__(TC)21
								FBgn0053807	FBgn0053837	100	100	N/A	(ATTT)27__3807_bp__(TC)23
								FBgn0053807	FBgn0053822	100	100	N/A	(ATTT)27__3811_bp__(TC)19
								FBgn0053807	FBgn0053831	100	100	N/A	(ATTT)27__3811_bp__(TC)21
								FBgn0053807	FBgn0053828	100	100	N/A	(ATTT)27__3811_bp__(TC)19
								FBgn0053807	FBgn0053819	100	100	N/A	(ATTT)27__3809_bp__(TC)19
								FBgn0053807	FBgn0053816	100	100	N/A	(ATTT)27__3809_bp__(TC)19
								FBgn0053807	FBgn0053825	100	100	N/A	(ATTT)27__3811_bp__(TC)19
								FBgn0053807	FBgn0053813	100	100	N/A	(ATTT)27__3808_bp__(TC)23
								FBgn0053807	FBgn0051617	100	100	N/A	(ATTT)27__3808_bp__(TC)25
								FBgn0053807	FBgn0053858	99	99	N/A	(ATTT)27__3807_bp__(TC)25
								FBgn0053807	FBgn0053855	99	99	N/A	(ATTT)27__3807_bp__(TC)25
								FBgn0053807	FBgn0053861	99	99	N/A	(ATTT)27__3807_bp__(TC)23
								FBgn0053807	FBgn0053834	98	98	N/A	(ATTT)27__3806_bp__(TC)23
								FBgn0053905	FBgn0053875	100	100	(TC)21__1192_bp__(ATTT)27	(TC)25__986_bp__(ATTT)27
								FBgn0053905	FBgn0053893	100	100	(TC)21__1192_bp__(ATTT)27	(TC)19__1188_bp__(ATTT)27
								FBgn0053905	FBgn0053895	100	100	(TC)21__1192_bp__(ATTT)27	(TC)19__1188_bp__(ATTT)27
								FBgn0053905	FBgn0053885	100	100	(TC)21__1192_bp__(ATTT)27	(TC)23__1190_bp__(ATTT)27
								FBgn0053905	FBgn0053901	100	100	(TC)21__1192_bp__(ATTT)27	(TC)23__1206_bp__(ATTT)27
								FBgn0053905	FBgn0053873	100	100	(TC)21__1192_bp__(ATTT)27	(TC)25__986_bp__(ATTT)27
								FBgn0053905	FBgn0053871	100	100	(TC)21__1192_bp__(ATTT)27	(TC)25__986_bp__(ATTT)27
								FBgn0053905	FBgn0053887	100	100	(TC)21__1192_bp__(ATTT)27	(TC)23__1190_bp__(ATTT)27
								FBgn0053905	FBgn0053883	100	100	(TC)21__1192_bp__(ATTT)27	(TC)21__1192_bp__(ATTT)27
								FBgn0053905	FBgn0053907	100	100	(TC)21__1192_bp__(ATTT)27	(TC)25__1188_bp__(ATTT)27
								FBgn0053905	FBgn0053909	100	100	(TC)21__1192_bp__(ATTT)27	(TC)23__1206_bp__(ATTT)27
								FBgn0053905	FBgn0053897	100	100	(TC)21__1192_bp__(ATTT)27	(TC)19__1188_bp__(ATTT)27
								FBgn0053905	FBgn0053891	100	100	(TC)21__1192_bp__(ATTT)27	(TC)19__1188_bp__(ATTT)27
								FBgn0053905	FBgn0053877	99	99	(TC)21__1192_bp__(ATTT)27	(TC)23__1190_bp__(ATTT)27
								FBgn0053905	FBgn0053879	99	99	(TC)21__1192_bp__(ATTT)27	(TC)23__1190_bp__(ATTT)27
								FBgn0053905	FBgn0053881	99	99	(TC)21__1192_bp__(ATTT)27	(TC)23__1190_bp__(ATTT)27
								FBgn0053905	FBgn0053869	99	99	(TC)21__1192_bp__(ATTT)27	(TC)23__1190_bp__(ATTT)27
								FBgn0053810	FBgn0053822	100	100	N/A	(ATTT)27__3811_bp__(TC)19
								FBgn0053810	FBgn0053831	100	100	N/A	(ATTT)27__3811_bp__(TC)21
								FBgn0053810	FBgn0053828	100	100	N/A	(ATTT)27__3811_bp__(TC)19
								FBgn0053810	FBgn0053819	100	100	N/A	(ATTT)27__3809_bp__(TC)19
								FBgn0053810	FBgn0053816	100	100	N/A	(ATTT)27__3809_bp__(TC)19
								FBgn0053810	FBgn0053825	100	100	N/A	(ATTT)27__3811_bp__(TC)19
								FBgn0053810	FBgn0053852	100	100	N/A	(ATTT)27__3807_bp__(TC)25
								FBgn0053810	FBgn0053804	100	100	N/A	(ATTT)27__3809_bp__(TC)25
								FBgn0053810	FBgn0053849	100	100	N/A	(ATTT)27__3806_bp__(TC)23
								FBgn0053810	FBgn0053846	100	100	N/A	(ATTT)27__3807_bp__(TC)23
								FBgn0053810	FBgn0053813	100	100	N/A	(ATTT)27__3808_bp__(TC)23
								FBgn0053810	FBgn0053840	100	100	N/A	(ATTT)27__3809_bp__(TC)21
								FBgn0053810	FBgn0051617	100	100	N/A	(ATTT)27__3808_bp__(TC)25
								FBgn0053810	FBgn0053837	100	100	N/A	(ATTT)27__3807_bp__(TC)23
								FBgn0053810	FBgn0053858	100	100	N/A	(ATTT)27__3807_bp__(TC)25
								FBgn0053810	FBgn0053855	100	100	N/A	(ATTT)27__3807_bp__(TC)25
								FBgn0053810	FBgn0053861	100	100	N/A	(ATTT)27__3807_bp__(TC)23
								FBgn0053810	FBgn0053834	99	99	N/A	(ATTT)27__3806_bp__(TC)23
								FBgn0053903	FBgn0053901	100	100	N/A	(TC)23__1206_bp__(ATTT)27
								FBgn0053903	FBgn0053873	100	100	N/A	(TC)25__986_bp__(ATTT)27
								FBgn0053903	FBgn0053871	100	100	N/A	(TC)25__986_bp__(ATTT)27
								FBgn0053903	FBgn0053887	100	100	N/A	(TC)23__1190_bp__(ATTT)27
								FBgn0053903	FBgn0053883	100	100	N/A	(TC)21__1192_bp__(ATTT)27
								FBgn0053903	FBgn0053907	100	100	N/A	(TC)25__1188_bp__(ATTT)27
								FBgn0053903	FBgn0053909	100	100	N/A	(TC)23__1206_bp__(ATTT)27
								FBgn0053903	FBgn0053893	100	100	N/A	(TC)19__1188_bp__(ATTT)27
								FBgn0053903	FBgn0053895	100	100	N/A	(TC)19__1188_bp__(ATTT)27
								FBgn0053903	FBgn0053897	100	100	N/A	(TC)19__1188_bp__(ATTT)27
								FBgn0053903	FBgn0053891	100	100	N/A	(TC)19__1188_bp__(ATTT)27
								FBgn0053903	FBgn0053885	100	100	N/A	(TC)23__1190_bp__(ATTT)27
								FBgn0053903	FBgn0053905	100	100	N/A	(TC)21__1192_bp__(ATTT)27
								FBgn0053903	FBgn0053875	100	100	N/A	(TC)25__986_bp__(ATTT)27
								FBgn0053903	FBgn0053877	99	99	N/A	(TC)23__1190_bp__(ATTT)27
								FBgn0053903	FBgn0053879	99	99	N/A	(TC)23__1190_bp__(ATTT)27
								FBgn0053903	FBgn0053881	99	99	N/A	(TC)23__1190_bp__(ATTT)27
								FBgn0053903	FBgn0053869	99	99	N/A	(TC)23__1190_bp__(ATTT)27
								FBgn0053813	FBgn0051617	100	100	(ATTT)27__3808_bp__(TC)23	(ATTT)27__3808_bp__(TC)25
								FBgn0053813	FBgn0053822	100	100	(ATTT)27__3808_bp__(TC)23	(ATTT)27__3811_bp__(TC)19
								FBgn0053813	FBgn0053831	100	100	(ATTT)27__3808_bp__(TC)23	(ATTT)27__3811_bp__(TC)21
								FBgn0053813	FBgn0053828	100	100	(ATTT)27__3808_bp__(TC)23	(ATTT)27__3811_bp__(TC)19
								FBgn0053813	FBgn0053819	100	100	(ATTT)27__3808_bp__(TC)23	(ATTT)27__3809_bp__(TC)19
								FBgn0053813	FBgn0053816	100	100	(ATTT)27__3808_bp__(TC)23	(ATTT)27__3809_bp__(TC)19
								FBgn0053813	FBgn0053825	100	100	(ATTT)27__3808_bp__(TC)23	(ATTT)27__3811_bp__(TC)19
								FBgn0053813	FBgn0053852	100	100	(ATTT)27__3808_bp__(TC)23	(ATTT)27__3807_bp__(TC)25
								FBgn0053813	FBgn0053804	100	100	(ATTT)27__3808_bp__(TC)23	(ATTT)27__3809_bp__(TC)25
								FBgn0053813	FBgn0053849	100	100	(ATTT)27__3808_bp__(TC)23	(ATTT)27__3806_bp__(TC)23
								FBgn0053813	FBgn0053846	100	100	(ATTT)27__3808_bp__(TC)23	(ATTT)27__3807_bp__(TC)23
								FBgn0053813	FBgn0053840	100	100	(ATTT)27__3808_bp__(TC)23	(ATTT)27__3809_bp__(TC)21
								FBgn0053813	FBgn0053837	100	100	(ATTT)27__3808_bp__(TC)23	(ATTT)27__3807_bp__(TC)23
								FBgn0053813	FBgn0053858	100	100	(ATTT)27__3808_bp__(TC)23	(ATTT)27__3807_bp__(TC)25
								FBgn0053813	FBgn0053855	100	100	(ATTT)27__3808_bp__(TC)23	(ATTT)27__3807_bp__(TC)25
								FBgn0053813	FBgn0053861	100	100	(ATTT)27__3808_bp__(TC)23	(ATTT)27__3807_bp__(TC)23
								FBgn0053813	FBgn0053834	99	99	(ATTT)27__3808_bp__(TC)23	(ATTT)27__3806_bp__(TC)23
								FBgn0053901	FBgn0053873	100	100	(TC)23__1206_bp__(ATTT)27	(TC)25__986_bp__(ATTT)27
								FBgn0053901	FBgn0053871	100	100	(TC)23__1206_bp__(ATTT)27	(TC)25__986_bp__(ATTT)27
								FBgn0053901	FBgn0053887	100	100	(TC)23__1206_bp__(ATTT)27	(TC)23__1190_bp__(ATTT)27
								FBgn0053901	FBgn0053883	100	100	(TC)23__1206_bp__(ATTT)27	(TC)21__1192_bp__(ATTT)27
								FBgn0053901	FBgn0053907	100	100	(TC)23__1206_bp__(ATTT)27	(TC)25__1188_bp__(ATTT)27
								FBgn0053901	FBgn0053909	100	100	(TC)23__1206_bp__(ATTT)27	(TC)23__1206_bp__(ATTT)27
								FBgn0053901	FBgn0053893	100	100	(TC)23__1206_bp__(ATTT)27	(TC)19__1188_bp__(ATTT)27
								FBgn0053901	FBgn0053895	100	100	(TC)23__1206_bp__(ATTT)27	(TC)19__1188_bp__(ATTT)27
								FBgn0053901	FBgn0053897	100	100	(TC)23__1206_bp__(ATTT)27	(TC)19__1188_bp__(ATTT)27
								FBgn0053901	FBgn0053891	100	100	(TC)23__1206_bp__(ATTT)27	(TC)19__1188_bp__(ATTT)27
								FBgn0053901	FBgn0053885	100	100	(TC)23__1206_bp__(ATTT)27	(TC)23__1190_bp__(ATTT)27
								FBgn0053901	FBgn0053905	100	100	(TC)23__1206_bp__(ATTT)27	(TC)21__1192_bp__(ATTT)27
								FBgn0053901	FBgn0053875	100	100	(TC)23__1206_bp__(ATTT)27	(TC)25__986_bp__(ATTT)27
								FBgn0053901	FBgn0053877	99	99	(TC)23__1206_bp__(ATTT)27	(TC)23__1190_bp__(ATTT)27
								FBgn0053901	FBgn0053879	99	99	(TC)23__1206_bp__(ATTT)27	(TC)23__1190_bp__(ATTT)27
								FBgn0053901	FBgn0053881	99	99	(TC)23__1206_bp__(ATTT)27	(TC)23__1190_bp__(ATTT)27
								FBgn0053901	FBgn0053869	99	99	(TC)23__1206_bp__(ATTT)27	(TC)23__1190_bp__(ATTT)27
								FBgn0053816	FBgn0053822	100	100	(ATTT)27__3809_bp__(TC)19	(ATTT)27__3811_bp__(TC)19
								FBgn0053816	FBgn0053831	100	100	(ATTT)27__3809_bp__(TC)19	(ATTT)27__3811_bp__(TC)21
								FBgn0053816	FBgn0053828	100	100	(ATTT)27__3809_bp__(TC)19	(ATTT)27__3811_bp__(TC)19
								FBgn0053816	FBgn0053819	100	100	(ATTT)27__3809_bp__(TC)19	(ATTT)27__3809_bp__(TC)19
								FBgn0053816	FBgn0053825	100	100	(ATTT)27__3809_bp__(TC)19	(ATTT)27__3811_bp__(TC)19
								FBgn0053816	FBgn0053852	100	100	(ATTT)27__3809_bp__(TC)19	(ATTT)27__3807_bp__(TC)25
								FBgn0053816	FBgn0053804	100	100	(ATTT)27__3809_bp__(TC)19	(ATTT)27__3809_bp__(TC)25
								FBgn0053816	FBgn0053849	100	100	(ATTT)27__3809_bp__(TC)19	(ATTT)27__3806_bp__(TC)23
								FBgn0053816	FBgn0053846	100	100	(ATTT)27__3809_bp__(TC)19	(ATTT)27__3807_bp__(TC)23
								FBgn0053816	FBgn0053813	100	100	(ATTT)27__3809_bp__(TC)19	(ATTT)27__3808_bp__(TC)23
								FBgn0053816	FBgn0053840	100	100	(ATTT)27__3809_bp__(TC)19	(ATTT)27__3809_bp__(TC)21
								FBgn0053816	FBgn0051617	100	100	(ATTT)27__3809_bp__(TC)19	(ATTT)27__3808_bp__(TC)25
								FBgn0053816	FBgn0053837	100	100	(ATTT)27__3809_bp__(TC)19	(ATTT)27__3807_bp__(TC)23
								FBgn0053816	FBgn0053858	100	100	(ATTT)27__3809_bp__(TC)19	(ATTT)27__3807_bp__(TC)25
								FBgn0053816	FBgn0053855	100	100	(ATTT)27__3809_bp__(TC)19	(ATTT)27__3807_bp__(TC)25
								FBgn0053816	FBgn0053861	100	100	(ATTT)27__3809_bp__(TC)19	(ATTT)27__3807_bp__(TC)23
								FBgn0053816	FBgn0053834	99	99	(ATTT)27__3809_bp__(TC)19	(ATTT)27__3806_bp__(TC)23
								FBgn0053899	FBgn0053893	100	100	N/A	(TC)19__1188_bp__(ATTT)27
								FBgn0053899	FBgn0053895	100	100	N/A	(TC)19__1188_bp__(ATTT)27
								FBgn0053899	FBgn0053885	100	100	N/A	(TC)23__1190_bp__(ATTT)27
								FBgn0053899	FBgn0053905	100	100	N/A	(TC)21__1192_bp__(ATTT)27
								FBgn0053899	FBgn0053875	100	100	N/A	(TC)25__986_bp__(ATTT)27
								FBgn0053899	FBgn0053901	100	100	N/A	(TC)23__1206_bp__(ATTT)27
								FBgn0053899	FBgn0053873	100	100	N/A	(TC)25__986_bp__(ATTT)27
								FBgn0053899	FBgn0053871	100	100	N/A	(TC)25__986_bp__(ATTT)27
								FBgn0053899	FBgn0053887	100	100	N/A	(TC)23__1190_bp__(ATTT)27
								FBgn0053899	FBgn0053883	100	100	N/A	(TC)21__1192_bp__(ATTT)27
								FBgn0053899	FBgn0053907	100	100	N/A	(TC)25__1188_bp__(ATTT)27
								FBgn0053899	FBgn0053909	100	100	N/A	(TC)23__1206_bp__(ATTT)27
								FBgn0053899	FBgn0053897	100	100	N/A	(TC)19__1188_bp__(ATTT)27
								FBgn0053899	FBgn0053891	100	100	N/A	(TC)19__1188_bp__(ATTT)27
								FBgn0053899	FBgn0053877	99	99	N/A	(TC)23__1190_bp__(ATTT)27
								FBgn0053899	FBgn0053879	99	99	N/A	(TC)23__1190_bp__(ATTT)27
								FBgn0053899	FBgn0053881	99	99	N/A	(TC)23__1190_bp__(ATTT)27
								FBgn0053899	FBgn0053869	99	99	N/A	(TC)23__1190_bp__(ATTT)27
								FBgn0053819	FBgn0053822	100	100	(ATTT)27__3809_bp__(TC)19	(ATTT)27__3811_bp__(TC)19
								FBgn0053819	FBgn0053831	100	100	(ATTT)27__3809_bp__(TC)19	(ATTT)27__3811_bp__(TC)21
								FBgn0053819	FBgn0053828	100	100	(ATTT)27__3809_bp__(TC)19	(ATTT)27__3811_bp__(TC)19
								FBgn0053819	FBgn0053816	100	100	(ATTT)27__3809_bp__(TC)19	(ATTT)27__3809_bp__(TC)19
								FBgn0053819	FBgn0053825	100	100	(ATTT)27__3809_bp__(TC)19	(ATTT)27__3811_bp__(TC)19
								FBgn0053819	FBgn0053852	100	100	(ATTT)27__3809_bp__(TC)19	(ATTT)27__3807_bp__(TC)25
								FBgn0053819	FBgn0053804	100	100	(ATTT)27__3809_bp__(TC)19	(ATTT)27__3809_bp__(TC)25
								FBgn0053819	FBgn0053849	100	100	(ATTT)27__3809_bp__(TC)19	(ATTT)27__3806_bp__(TC)23
								FBgn0053819	FBgn0053846	100	100	(ATTT)27__3809_bp__(TC)19	(ATTT)27__3807_bp__(TC)23
								FBgn0053819	FBgn0053813	100	100	(ATTT)27__3809_bp__(TC)19	(ATTT)27__3808_bp__(TC)23
								FBgn0053819	FBgn0053840	100	100	(ATTT)27__3809_bp__(TC)19	(ATTT)27__3809_bp__(TC)21
								FBgn0053819	FBgn0051617	100	100	(ATTT)27__3809_bp__(TC)19	(ATTT)27__3808_bp__(TC)25
								FBgn0053819	FBgn0053837	100	100	(ATTT)27__3809_bp__(TC)19	(ATTT)27__3807_bp__(TC)23
								FBgn0053819	FBgn0053858	100	100	(ATTT)27__3809_bp__(TC)19	(ATTT)27__3807_bp__(TC)25
								FBgn0053819	FBgn0053855	100	100	(ATTT)27__3809_bp__(TC)19	(ATTT)27__3807_bp__(TC)25
								FBgn0053819	FBgn0053861	100	100	(ATTT)27__3809_bp__(TC)19	(ATTT)27__3807_bp__(TC)23
								FBgn0053819	FBgn0053834	99	99	(ATTT)27__3809_bp__(TC)19	(ATTT)27__3806_bp__(TC)23
								FBgn0053897	FBgn0053901	100	100	(TC)19__1188_bp__(ATTT)27	(TC)23__1206_bp__(ATTT)27
								FBgn0053897	FBgn0053873	100	100	(TC)19__1188_bp__(ATTT)27	(TC)25__986_bp__(ATTT)27
								FBgn0053897	FBgn0053871	100	100	(TC)19__1188_bp__(ATTT)27	(TC)25__986_bp__(ATTT)27
								FBgn0053897	FBgn0053887	100	100	(TC)19__1188_bp__(ATTT)27	(TC)23__1190_bp__(ATTT)27
								FBgn0053897	FBgn0053883	100	100	(TC)19__1188_bp__(ATTT)27	(TC)21__1192_bp__(ATTT)27
								FBgn0053897	FBgn0053907	100	100	(TC)19__1188_bp__(ATTT)27	(TC)25__1188_bp__(ATTT)27
								FBgn0053897	FBgn0053909	100	100	(TC)19__1188_bp__(ATTT)27	(TC)23__1206_bp__(ATTT)27
								FBgn0053897	FBgn0053893	100	100	(TC)19__1188_bp__(ATTT)27	(TC)19__1188_bp__(ATTT)27
								FBgn0053897	FBgn0053895	100	100	(TC)19__1188_bp__(ATTT)27	(TC)19__1188_bp__(ATTT)27
								FBgn0053897	FBgn0053891	100	100	(TC)19__1188_bp__(ATTT)27	(TC)19__1188_bp__(ATTT)27
								FBgn0053897	FBgn0053885	100	100	(TC)19__1188_bp__(ATTT)27	(TC)23__1190_bp__(ATTT)27
								FBgn0053897	FBgn0053905	100	100	(TC)19__1188_bp__(ATTT)27	(TC)21__1192_bp__(ATTT)27
								FBgn0053897	FBgn0053875	100	100	(TC)19__1188_bp__(ATTT)27	(TC)25__986_bp__(ATTT)27
								FBgn0053897	FBgn0053877	99	99	(TC)19__1188_bp__(ATTT)27	(TC)23__1190_bp__(ATTT)27
								FBgn0053897	FBgn0053879	99	99	(TC)19__1188_bp__(ATTT)27	(TC)23__1190_bp__(ATTT)27
								FBgn0053897	FBgn0053881	99	99	(TC)19__1188_bp__(ATTT)27	(TC)23__1190_bp__(ATTT)27
								FBgn0053897	FBgn0053869	99	99	(TC)19__1188_bp__(ATTT)27	(TC)23__1190_bp__(ATTT)27
								FBgn0053822	FBgn0053831	100	100	(ATTT)27__3811_bp__(TC)19	(ATTT)27__3811_bp__(TC)21
								FBgn0053822	FBgn0053828	100	100	(ATTT)27__3811_bp__(TC)19	(ATTT)27__3811_bp__(TC)19
								FBgn0053822	FBgn0053819	100	100	(ATTT)27__3811_bp__(TC)19	(ATTT)27__3809_bp__(TC)19
								FBgn0053822	FBgn0053816	100	100	(ATTT)27__3811_bp__(TC)19	(ATTT)27__3809_bp__(TC)19
								FBgn0053822	FBgn0053825	100	100	(ATTT)27__3811_bp__(TC)19	(ATTT)27__3811_bp__(TC)19
								FBgn0053822	FBgn0053852	100	100	(ATTT)27__3811_bp__(TC)19	(ATTT)27__3807_bp__(TC)25
								FBgn0053822	FBgn0053804	100	100	(ATTT)27__3811_bp__(TC)19	(ATTT)27__3809_bp__(TC)25
								FBgn0053822	FBgn0053849	100	100	(ATTT)27__3811_bp__(TC)19	(ATTT)27__3806_bp__(TC)23
								FBgn0053822	FBgn0053846	100	100	(ATTT)27__3811_bp__(TC)19	(ATTT)27__3807_bp__(TC)23
								FBgn0053822	FBgn0053813	100	100	(ATTT)27__3811_bp__(TC)19	(ATTT)27__3808_bp__(TC)23
								FBgn0053822	FBgn0053840	100	100	(ATTT)27__3811_bp__(TC)19	(ATTT)27__3809_bp__(TC)21
								FBgn0053822	FBgn0051617	100	100	(ATTT)27__3811_bp__(TC)19	(ATTT)27__3808_bp__(TC)25
								FBgn0053822	FBgn0053837	100	100	(ATTT)27__3811_bp__(TC)19	(ATTT)27__3807_bp__(TC)23
								FBgn0053822	FBgn0053858	100	100	(ATTT)27__3811_bp__(TC)19	(ATTT)27__3807_bp__(TC)25
								FBgn0053822	FBgn0053855	100	100	(ATTT)27__3811_bp__(TC)19	(ATTT)27__3807_bp__(TC)25
								FBgn0053822	FBgn0053861	100	100	(ATTT)27__3811_bp__(TC)19	(ATTT)27__3807_bp__(TC)23
								FBgn0053822	FBgn0053834	99	99	(ATTT)27__3811_bp__(TC)19	(ATTT)27__3806_bp__(TC)23
								FBgn0053895	FBgn0053893	100	100	(TC)19__1188_bp__(ATTT)27	(TC)19__1188_bp__(ATTT)27
								FBgn0053895	FBgn0053885	100	100	(TC)19__1188_bp__(ATTT)27	(TC)23__1190_bp__(ATTT)27
								FBgn0053895	FBgn0053905	100	100	(TC)19__1188_bp__(ATTT)27	(TC)21__1192_bp__(ATTT)27
								FBgn0053895	FBgn0053875	100	100	(TC)19__1188_bp__(ATTT)27	(TC)25__986_bp__(ATTT)27
								FBgn0053895	FBgn0053901	100	100	(TC)19__1188_bp__(ATTT)27	(TC)23__1206_bp__(ATTT)27
								FBgn0053895	FBgn0053873	100	100	(TC)19__1188_bp__(ATTT)27	(TC)25__986_bp__(ATTT)27
								FBgn0053895	FBgn0053871	100	100	(TC)19__1188_bp__(ATTT)27	(TC)25__986_bp__(ATTT)27
								FBgn0053895	FBgn0053887	100	100	(TC)19__1188_bp__(ATTT)27	(TC)23__1190_bp__(ATTT)27
								FBgn0053895	FBgn0053883	100	100	(TC)19__1188_bp__(ATTT)27	(TC)21__1192_bp__(ATTT)27
								FBgn0053895	FBgn0053907	100	100	(TC)19__1188_bp__(ATTT)27	(TC)25__1188_bp__(ATTT)27
								FBgn0053895	FBgn0053909	100	100	(TC)19__1188_bp__(ATTT)27	(TC)23__1206_bp__(ATTT)27
								FBgn0053895	FBgn0053897	100	100	(TC)19__1188_bp__(ATTT)27	(TC)19__1188_bp__(ATTT)27
								FBgn0053895	FBgn0053891	100	100	(TC)19__1188_bp__(ATTT)27	(TC)19__1188_bp__(ATTT)27
								FBgn0053895	FBgn0053877	99	99	(TC)19__1188_bp__(ATTT)27	(TC)23__1190_bp__(ATTT)27
								FBgn0053895	FBgn0053879	99	99	(TC)19__1188_bp__(ATTT)27	(TC)23__1190_bp__(ATTT)27
								FBgn0053895	FBgn0053881	99	99	(TC)19__1188_bp__(ATTT)27	(TC)23__1190_bp__(ATTT)27
								FBgn0053895	FBgn0053869	99	99	(TC)19__1188_bp__(ATTT)27	(TC)23__1190_bp__(ATTT)27
								FBgn0053825	FBgn0053822	100	100	(ATTT)27__3811_bp__(TC)19	(ATTT)27__3811_bp__(TC)19
								FBgn0053825	FBgn0053831	100	100	(ATTT)27__3811_bp__(TC)19	(ATTT)27__3811_bp__(TC)21
								FBgn0053825	FBgn0053828	100	100	(ATTT)27__3811_bp__(TC)19	(ATTT)27__3811_bp__(TC)19
								FBgn0053825	FBgn0053819	100	100	(ATTT)27__3811_bp__(TC)19	(ATTT)27__3809_bp__(TC)19
								FBgn0053825	FBgn0053816	100	100	(ATTT)27__3811_bp__(TC)19	(ATTT)27__3809_bp__(TC)19
								FBgn0053825	FBgn0053852	100	100	(ATTT)27__3811_bp__(TC)19	(ATTT)27__3807_bp__(TC)25
								FBgn0053825	FBgn0053804	100	100	(ATTT)27__3811_bp__(TC)19	(ATTT)27__3809_bp__(TC)25
								FBgn0053825	FBgn0053849	100	100	(ATTT)27__3811_bp__(TC)19	(ATTT)27__3806_bp__(TC)23
								FBgn0053825	FBgn0053846	100	100	(ATTT)27__3811_bp__(TC)19	(ATTT)27__3807_bp__(TC)23
								FBgn0053825	FBgn0053813	100	100	(ATTT)27__3811_bp__(TC)19	(ATTT)27__3808_bp__(TC)23
								FBgn0053825	FBgn0053840	100	100	(ATTT)27__3811_bp__(TC)19	(ATTT)27__3809_bp__(TC)21
								FBgn0053825	FBgn0051617	100	100	(ATTT)27__3811_bp__(TC)19	(ATTT)27__3808_bp__(TC)25
								FBgn0053825	FBgn0053837	100	100	(ATTT)27__3811_bp__(TC)19	(ATTT)27__3807_bp__(TC)23
								FBgn0053825	FBgn0053858	100	100	(ATTT)27__3811_bp__(TC)19	(ATTT)27__3807_bp__(TC)25
								FBgn0053825	FBgn0053855	100	100	(ATTT)27__3811_bp__(TC)19	(ATTT)27__3807_bp__(TC)25
								FBgn0053825	FBgn0053861	100	100	(ATTT)27__3811_bp__(TC)19	(ATTT)27__3807_bp__(TC)23
								FBgn0053825	FBgn0053834	99	99	(ATTT)27__3811_bp__(TC)19	(ATTT)27__3806_bp__(TC)23
								FBgn0053893	FBgn0053895	100	100	(TC)19__1188_bp__(ATTT)27	(TC)19__1188_bp__(ATTT)27
								FBgn0053893	FBgn0053885	100	100	(TC)19__1188_bp__(ATTT)27	(TC)23__1190_bp__(ATTT)27
								FBgn0053893	FBgn0053905	100	100	(TC)19__1188_bp__(ATTT)27	(TC)21__1192_bp__(ATTT)27
								FBgn0053893	FBgn0053875	100	100	(TC)19__1188_bp__(ATTT)27	(TC)25__986_bp__(ATTT)27
								FBgn0053893	FBgn0053901	100	100	(TC)19__1188_bp__(ATTT)27	(TC)23__1206_bp__(ATTT)27
								FBgn0053893	FBgn0053873	100	100	(TC)19__1188_bp__(ATTT)27	(TC)25__986_bp__(ATTT)27
								FBgn0053893	FBgn0053871	100	100	(TC)19__1188_bp__(ATTT)27	(TC)25__986_bp__(ATTT)27
								FBgn0053893	FBgn0053887	100	100	(TC)19__1188_bp__(ATTT)27	(TC)23__1190_bp__(ATTT)27
								FBgn0053893	FBgn0053883	100	100	(TC)19__1188_bp__(ATTT)27	(TC)21__1192_bp__(ATTT)27
								FBgn0053893	FBgn0053907	100	100	(TC)19__1188_bp__(ATTT)27	(TC)25__1188_bp__(ATTT)27
								FBgn0053893	FBgn0053909	100	100	(TC)19__1188_bp__(ATTT)27	(TC)23__1206_bp__(ATTT)27
								FBgn0053893	FBgn0053897	100	100	(TC)19__1188_bp__(ATTT)27	(TC)19__1188_bp__(ATTT)27
								FBgn0053893	FBgn0053891	100	100	(TC)19__1188_bp__(ATTT)27	(TC)19__1188_bp__(ATTT)27
								FBgn0053893	FBgn0053877	99	99	(TC)19__1188_bp__(ATTT)27	(TC)23__1190_bp__(ATTT)27
								FBgn0053893	FBgn0053879	99	99	(TC)19__1188_bp__(ATTT)27	(TC)23__1190_bp__(ATTT)27
								FBgn0053893	FBgn0053881	99	99	(TC)19__1188_bp__(ATTT)27	(TC)23__1190_bp__(ATTT)27
								FBgn0053893	FBgn0053869	99	99	(TC)19__1188_bp__(ATTT)27	(TC)23__1190_bp__(ATTT)27
								FBgn0053828	FBgn0053822	100	100	(ATTT)27__3811_bp__(TC)19	(ATTT)27__3811_bp__(TC)19
								FBgn0053828	FBgn0053831	100	100	(ATTT)27__3811_bp__(TC)19	(ATTT)27__3811_bp__(TC)21
								FBgn0053828	FBgn0053819	100	100	(ATTT)27__3811_bp__(TC)19	(ATTT)27__3809_bp__(TC)19
								FBgn0053828	FBgn0053816	100	100	(ATTT)27__3811_bp__(TC)19	(ATTT)27__3809_bp__(TC)19
								FBgn0053828	FBgn0053825	100	100	(ATTT)27__3811_bp__(TC)19	(ATTT)27__3811_bp__(TC)19
								FBgn0053828	FBgn0053852	100	100	(ATTT)27__3811_bp__(TC)19	(ATTT)27__3807_bp__(TC)25
								FBgn0053828	FBgn0053804	100	100	(ATTT)27__3811_bp__(TC)19	(ATTT)27__3809_bp__(TC)25
								FBgn0053828	FBgn0053849	100	100	(ATTT)27__3811_bp__(TC)19	(ATTT)27__3806_bp__(TC)23
								FBgn0053828	FBgn0053846	100	100	(ATTT)27__3811_bp__(TC)19	(ATTT)27__3807_bp__(TC)23
								FBgn0053828	FBgn0053813	100	100	(ATTT)27__3811_bp__(TC)19	(ATTT)27__3808_bp__(TC)23
								FBgn0053828	FBgn0053840	100	100	(ATTT)27__3811_bp__(TC)19	(ATTT)27__3809_bp__(TC)21
								FBgn0053828	FBgn0051617	100	100	(ATTT)27__3811_bp__(TC)19	(ATTT)27__3808_bp__(TC)25
								FBgn0053828	FBgn0053837	100	100	(ATTT)27__3811_bp__(TC)19	(ATTT)27__3807_bp__(TC)23
								FBgn0053828	FBgn0053858	100	100	(ATTT)27__3811_bp__(TC)19	(ATTT)27__3807_bp__(TC)25
								FBgn0053828	FBgn0053855	100	100	(ATTT)27__3811_bp__(TC)19	(ATTT)27__3807_bp__(TC)25
								FBgn0053828	FBgn0053861	100	100	(ATTT)27__3811_bp__(TC)19	(ATTT)27__3807_bp__(TC)23
								FBgn0053828	FBgn0053834	99	99	(ATTT)27__3811_bp__(TC)19	(ATTT)27__3806_bp__(TC)23
								FBgn0053891	FBgn0053901	100	100	(TC)19__1188_bp__(ATTT)27	(TC)23__1206_bp__(ATTT)27
								FBgn0053891	FBgn0053873	100	100	(TC)19__1188_bp__(ATTT)27	(TC)25__986_bp__(ATTT)27
								FBgn0053891	FBgn0053871	100	100	(TC)19__1188_bp__(ATTT)27	(TC)25__986_bp__(ATTT)27
								FBgn0053891	FBgn0053887	100	100	(TC)19__1188_bp__(ATTT)27	(TC)23__1190_bp__(ATTT)27
								FBgn0053891	FBgn0053883	100	100	(TC)19__1188_bp__(ATTT)27	(TC)21__1192_bp__(ATTT)27
								FBgn0053891	FBgn0053907	100	100	(TC)19__1188_bp__(ATTT)27	(TC)25__1188_bp__(ATTT)27
								FBgn0053891	FBgn0053909	100	100	(TC)19__1188_bp__(ATTT)27	(TC)23__1206_bp__(ATTT)27
								FBgn0053891	FBgn0053893	100	100	(TC)19__1188_bp__(ATTT)27	(TC)19__1188_bp__(ATTT)27
								FBgn0053891	FBgn0053895	100	100	(TC)19__1188_bp__(ATTT)27	(TC)19__1188_bp__(ATTT)27
								FBgn0053891	FBgn0053897	100	100	(TC)19__1188_bp__(ATTT)27	(TC)19__1188_bp__(ATTT)27
								FBgn0053891	FBgn0053885	100	100	(TC)19__1188_bp__(ATTT)27	(TC)23__1190_bp__(ATTT)27
								FBgn0053891	FBgn0053905	100	100	(TC)19__1188_bp__(ATTT)27	(TC)21__1192_bp__(ATTT)27
								FBgn0053891	FBgn0053875	100	100	(TC)19__1188_bp__(ATTT)27	(TC)25__986_bp__(ATTT)27
								FBgn0053891	FBgn0053877	99	99	(TC)19__1188_bp__(ATTT)27	(TC)23__1190_bp__(ATTT)27
								FBgn0053891	FBgn0053879	99	99	(TC)19__1188_bp__(ATTT)27	(TC)23__1190_bp__(ATTT)27
								FBgn0053891	FBgn0053881	99	99	(TC)19__1188_bp__(ATTT)27	(TC)23__1190_bp__(ATTT)27
								FBgn0053891	FBgn0053869	99	99	(TC)19__1188_bp__(ATTT)27	(TC)23__1190_bp__(ATTT)27
								FBgn0053831	FBgn0053822	100	100	(ATTT)27__3811_bp__(TC)21	(ATTT)27__3811_bp__(TC)19
								FBgn0053831	FBgn0053828	100	100	(ATTT)27__3811_bp__(TC)21	(ATTT)27__3811_bp__(TC)19
								FBgn0053831	FBgn0053819	100	100	(ATTT)27__3811_bp__(TC)21	(ATTT)27__3809_bp__(TC)19
								FBgn0053831	FBgn0053816	100	100	(ATTT)27__3811_bp__(TC)21	(ATTT)27__3809_bp__(TC)19
								FBgn0053831	FBgn0053825	100	100	(ATTT)27__3811_bp__(TC)21	(ATTT)27__3811_bp__(TC)19
								FBgn0053831	FBgn0053852	100	100	(ATTT)27__3811_bp__(TC)21	(ATTT)27__3807_bp__(TC)25
								FBgn0053831	FBgn0053804	100	100	(ATTT)27__3811_bp__(TC)21	(ATTT)27__3809_bp__(TC)25
								FBgn0053831	FBgn0053849	100	100	(ATTT)27__3811_bp__(TC)21	(ATTT)27__3806_bp__(TC)23
								FBgn0053831	FBgn0053846	100	100	(ATTT)27__3811_bp__(TC)21	(ATTT)27__3807_bp__(TC)23
								FBgn0053831	FBgn0053813	100	100	(ATTT)27__3811_bp__(TC)21	(ATTT)27__3808_bp__(TC)23
								FBgn0053831	FBgn0053840	100	100	(ATTT)27__3811_bp__(TC)21	(ATTT)27__3809_bp__(TC)21
								FBgn0053831	FBgn0051617	100	100	(ATTT)27__3811_bp__(TC)21	(ATTT)27__3808_bp__(TC)25
								FBgn0053831	FBgn0053837	100	100	(ATTT)27__3811_bp__(TC)21	(ATTT)27__3807_bp__(TC)23
								FBgn0053831	FBgn0053858	100	100	(ATTT)27__3811_bp__(TC)21	(ATTT)27__3807_bp__(TC)25
								FBgn0053831	FBgn0053855	100	100	(ATTT)27__3811_bp__(TC)21	(ATTT)27__3807_bp__(TC)25
								FBgn0053831	FBgn0053861	100	100	(ATTT)27__3811_bp__(TC)21	(ATTT)27__3807_bp__(TC)23
								FBgn0053831	FBgn0053834	99	99	(ATTT)27__3811_bp__(TC)21	(ATTT)27__3806_bp__(TC)23
								FBgn0053889	FBgn0053901	100	100	N/A	(TC)23__1206_bp__(ATTT)27
								FBgn0053889	FBgn0053873	100	100	N/A	(TC)25__986_bp__(ATTT)27
								FBgn0053889	FBgn0053871	100	100	N/A	(TC)25__986_bp__(ATTT)27
								FBgn0053889	FBgn0053887	100	100	N/A	(TC)23__1190_bp__(ATTT)27
								FBgn0053889	FBgn0053883	100	100	N/A	(TC)21__1192_bp__(ATTT)27
								FBgn0053889	FBgn0053907	100	100	N/A	(TC)25__1188_bp__(ATTT)27
								FBgn0053889	FBgn0053909	100	100	N/A	(TC)23__1206_bp__(ATTT)27
								FBgn0053889	FBgn0053893	100	100	N/A	(TC)19__1188_bp__(ATTT)27
								FBgn0053889	FBgn0053895	100	100	N/A	(TC)19__1188_bp__(ATTT)27
								FBgn0053889	FBgn0053897	100	100	N/A	(TC)19__1188_bp__(ATTT)27
								FBgn0053889	FBgn0053891	100	100	N/A	(TC)19__1188_bp__(ATTT)27
								FBgn0053889	FBgn0053885	100	100	N/A	(TC)23__1190_bp__(ATTT)27
								FBgn0053889	FBgn0053905	100	100	N/A	(TC)21__1192_bp__(ATTT)27
								FBgn0053889	FBgn0053875	100	100	N/A	(TC)25__986_bp__(ATTT)27
								FBgn0053889	FBgn0053877	99	99	N/A	(TC)23__1190_bp__(ATTT)27
								FBgn0053889	FBgn0053879	99	99	N/A	(TC)23__1190_bp__(ATTT)27
								FBgn0053889	FBgn0053881	99	99	N/A	(TC)23__1190_bp__(ATTT)27
								FBgn0053889	FBgn0053869	99	99	N/A	(TC)23__1190_bp__(ATTT)27
								FBgn0053834	FBgn0053852	99	99	(ATTT)27__3806_bp__(TC)23	(ATTT)27__3807_bp__(TC)25
								FBgn0053834	FBgn0053804	99	99	(ATTT)27__3806_bp__(TC)23	(ATTT)27__3809_bp__(TC)25
								FBgn0053834	FBgn0053849	99	99	(ATTT)27__3806_bp__(TC)23	(ATTT)27__3806_bp__(TC)23
								FBgn0053834	FBgn0053846	99	99	(ATTT)27__3806_bp__(TC)23	(ATTT)27__3807_bp__(TC)23
								FBgn0053834	FBgn0053840	99	99	(ATTT)27__3806_bp__(TC)23	(ATTT)27__3809_bp__(TC)21
								FBgn0053834	FBgn0053837	99	99	(ATTT)27__3806_bp__(TC)23	(ATTT)27__3807_bp__(TC)23
								FBgn0053834	FBgn0053822	99	99	(ATTT)27__3806_bp__(TC)23	(ATTT)27__3811_bp__(TC)19
								FBgn0053834	FBgn0053831	99	99	(ATTT)27__3806_bp__(TC)23	(ATTT)27__3811_bp__(TC)21
								FBgn0053834	FBgn0053828	99	99	(ATTT)27__3806_bp__(TC)23	(ATTT)27__3811_bp__(TC)19
								FBgn0053834	FBgn0053819	99	99	(ATTT)27__3806_bp__(TC)23	(ATTT)27__3809_bp__(TC)19
								FBgn0053834	FBgn0053816	99	99	(ATTT)27__3806_bp__(TC)23	(ATTT)27__3809_bp__(TC)19
								FBgn0053834	FBgn0053825	99	99	(ATTT)27__3806_bp__(TC)23	(ATTT)27__3811_bp__(TC)19
								FBgn0053834	FBgn0053813	99	99	(ATTT)27__3806_bp__(TC)23	(ATTT)27__3808_bp__(TC)23
								FBgn0053834	FBgn0051617	99	99	(ATTT)27__3806_bp__(TC)23	(ATTT)27__3808_bp__(TC)25
								FBgn0053834	FBgn0053858	99	99	(ATTT)27__3806_bp__(TC)23	(ATTT)27__3807_bp__(TC)25
								FBgn0053834	FBgn0053855	99	99	(ATTT)27__3806_bp__(TC)23	(ATTT)27__3807_bp__(TC)25
								FBgn0053834	FBgn0053861	99	99	(ATTT)27__3806_bp__(TC)23	(ATTT)27__3807_bp__(TC)23
								FBgn0053887	FBgn0053901	100	100	(TC)23__1190_bp__(ATTT)27	(TC)23__1206_bp__(ATTT)27
								FBgn0053887	FBgn0053873	100	100	(TC)23__1190_bp__(ATTT)27	(TC)25__986_bp__(ATTT)27
								FBgn0053887	FBgn0053871	100	100	(TC)23__1190_bp__(ATTT)27	(TC)25__986_bp__(ATTT)27
								FBgn0053887	FBgn0053883	100	100	(TC)23__1190_bp__(ATTT)27	(TC)21__1192_bp__(ATTT)27
								FBgn0053887	FBgn0053907	100	100	(TC)23__1190_bp__(ATTT)27	(TC)25__1188_bp__(ATTT)27
								FBgn0053887	FBgn0053909	100	100	(TC)23__1190_bp__(ATTT)27	(TC)23__1206_bp__(ATTT)27
								FBgn0053887	FBgn0053893	100	100	(TC)23__1190_bp__(ATTT)27	(TC)19__1188_bp__(ATTT)27
								FBgn0053887	FBgn0053895	100	100	(TC)23__1190_bp__(ATTT)27	(TC)19__1188_bp__(ATTT)27
								FBgn0053887	FBgn0053897	100	100	(TC)23__1190_bp__(ATTT)27	(TC)19__1188_bp__(ATTT)27
								FBgn0053887	FBgn0053891	100	100	(TC)23__1190_bp__(ATTT)27	(TC)19__1188_bp__(ATTT)27
								FBgn0053887	FBgn0053885	100	100	(TC)23__1190_bp__(ATTT)27	(TC)23__1190_bp__(ATTT)27
								FBgn0053887	FBgn0053905	100	100	(TC)23__1190_bp__(ATTT)27	(TC)21__1192_bp__(ATTT)27
								FBgn0053887	FBgn0053875	100	100	(TC)23__1190_bp__(ATTT)27	(TC)25__986_bp__(ATTT)27
								FBgn0053887	FBgn0053877	99	99	(TC)23__1190_bp__(ATTT)27	(TC)23__1190_bp__(ATTT)27
								FBgn0053887	FBgn0053879	99	99	(TC)23__1190_bp__(ATTT)27	(TC)23__1190_bp__(ATTT)27
								FBgn0053887	FBgn0053881	99	99	(TC)23__1190_bp__(ATTT)27	(TC)23__1190_bp__(ATTT)27
								FBgn0053887	FBgn0053869	99	99	(TC)23__1190_bp__(ATTT)27	(TC)23__1190_bp__(ATTT)27
								FBgn0053837	FBgn0053852	100	100	(ATTT)27__3807_bp__(TC)23	(ATTT)27__3807_bp__(TC)25
								FBgn0053837	FBgn0053804	100	100	(ATTT)27__3807_bp__(TC)23	(ATTT)27__3809_bp__(TC)25
								FBgn0053837	FBgn0053849	100	100	(ATTT)27__3807_bp__(TC)23	(ATTT)27__3806_bp__(TC)23
								FBgn0053837	FBgn0053846	100	100	(ATTT)27__3807_bp__(TC)23	(ATTT)27__3807_bp__(TC)23
								FBgn0053837	FBgn0053840	100	100	(ATTT)27__3807_bp__(TC)23	(ATTT)27__3809_bp__(TC)21
								FBgn0053837	FBgn0053822	100	100	(ATTT)27__3807_bp__(TC)23	(ATTT)27__3811_bp__(TC)19
								FBgn0053837	FBgn0053831	100	100	(ATTT)27__3807_bp__(TC)23	(ATTT)27__3811_bp__(TC)21
								FBgn0053837	FBgn0053828	100	100	(ATTT)27__3807_bp__(TC)23	(ATTT)27__3811_bp__(TC)19
								FBgn0053837	FBgn0053819	100	100	(ATTT)27__3807_bp__(TC)23	(ATTT)27__3809_bp__(TC)19
								FBgn0053837	FBgn0053816	100	100	(ATTT)27__3807_bp__(TC)23	(ATTT)27__3809_bp__(TC)19
								FBgn0053837	FBgn0053825	100	100	(ATTT)27__3807_bp__(TC)23	(ATTT)27__3811_bp__(TC)19
								FBgn0053837	FBgn0053813	100	100	(ATTT)27__3807_bp__(TC)23	(ATTT)27__3808_bp__(TC)23
								FBgn0053837	FBgn0051617	100	100	(ATTT)27__3807_bp__(TC)23	(ATTT)27__3808_bp__(TC)25
								FBgn0053837	FBgn0053858	100	100	(ATTT)27__3807_bp__(TC)23	(ATTT)27__3807_bp__(TC)25
								FBgn0053837	FBgn0053855	100	100	(ATTT)27__3807_bp__(TC)23	(ATTT)27__3807_bp__(TC)25
								FBgn0053837	FBgn0053861	100	100	(ATTT)27__3807_bp__(TC)23	(ATTT)27__3807_bp__(TC)23
								FBgn0053837	FBgn0053834	99	99	(ATTT)27__3807_bp__(TC)23	(ATTT)27__3806_bp__(TC)23
								FBgn0053885	FBgn0053893	100	100	(TC)23__1190_bp__(ATTT)27	(TC)19__1188_bp__(ATTT)27
								FBgn0053885	FBgn0053895	100	100	(TC)23__1190_bp__(ATTT)27	(TC)19__1188_bp__(ATTT)27
								FBgn0053885	FBgn0053905	100	100	(TC)23__1190_bp__(ATTT)27	(TC)21__1192_bp__(ATTT)27
								FBgn0053885	FBgn0053875	100	100	(TC)23__1190_bp__(ATTT)27	(TC)25__986_bp__(ATTT)27
								FBgn0053885	FBgn0053901	100	100	(TC)23__1190_bp__(ATTT)27	(TC)23__1206_bp__(ATTT)27
								FBgn0053885	FBgn0053873	100	100	(TC)23__1190_bp__(ATTT)27	(TC)25__986_bp__(ATTT)27
								FBgn0053885	FBgn0053871	100	100	(TC)23__1190_bp__(ATTT)27	(TC)25__986_bp__(ATTT)27
								FBgn0053885	FBgn0053887	100	100	(TC)23__1190_bp__(ATTT)27	(TC)23__1190_bp__(ATTT)27
								FBgn0053885	FBgn0053883	100	100	(TC)23__1190_bp__(ATTT)27	(TC)21__1192_bp__(ATTT)27
								FBgn0053885	FBgn0053907	100	100	(TC)23__1190_bp__(ATTT)27	(TC)25__1188_bp__(ATTT)27
								FBgn0053885	FBgn0053909	100	100	(TC)23__1190_bp__(ATTT)27	(TC)23__1206_bp__(ATTT)27
								FBgn0053885	FBgn0053897	100	100	(TC)23__1190_bp__(ATTT)27	(TC)19__1188_bp__(ATTT)27
								FBgn0053885	FBgn0053891	100	100	(TC)23__1190_bp__(ATTT)27	(TC)19__1188_bp__(ATTT)27
								FBgn0053885	FBgn0053877	99	99	(TC)23__1190_bp__(ATTT)27	(TC)23__1190_bp__(ATTT)27
								FBgn0053885	FBgn0053879	99	99	(TC)23__1190_bp__(ATTT)27	(TC)23__1190_bp__(ATTT)27
								FBgn0053885	FBgn0053881	99	99	(TC)23__1190_bp__(ATTT)27	(TC)23__1190_bp__(ATTT)27
								FBgn0053885	FBgn0053869	99	99	(TC)23__1190_bp__(ATTT)27	(TC)23__1190_bp__(ATTT)27
								FBgn0053840	FBgn0053852	100	100	(ATTT)27__3809_bp__(TC)21	(ATTT)27__3807_bp__(TC)25
								FBgn0053840	FBgn0053804	100	100	(ATTT)27__3809_bp__(TC)21	(ATTT)27__3809_bp__(TC)25
								FBgn0053840	FBgn0053849	100	100	(ATTT)27__3809_bp__(TC)21	(ATTT)27__3806_bp__(TC)23
								FBgn0053840	FBgn0053846	100	100	(ATTT)27__3809_bp__(TC)21	(ATTT)27__3807_bp__(TC)23
								FBgn0053840	FBgn0053837	100	100	(ATTT)27__3809_bp__(TC)21	(ATTT)27__3807_bp__(TC)23
								FBgn0053840	FBgn0053822	100	100	(ATTT)27__3809_bp__(TC)21	(ATTT)27__3811_bp__(TC)19
								FBgn0053840	FBgn0053831	100	100	(ATTT)27__3809_bp__(TC)21	(ATTT)27__3811_bp__(TC)21
								FBgn0053840	FBgn0053828	100	100	(ATTT)27__3809_bp__(TC)21	(ATTT)27__3811_bp__(TC)19
								FBgn0053840	FBgn0053819	100	100	(ATTT)27__3809_bp__(TC)21	(ATTT)27__3809_bp__(TC)19
								FBgn0053840	FBgn0053816	100	100	(ATTT)27__3809_bp__(TC)21	(ATTT)27__3809_bp__(TC)19
								FBgn0053840	FBgn0053825	100	100	(ATTT)27__3809_bp__(TC)21	(ATTT)27__3811_bp__(TC)19
								FBgn0053840	FBgn0053813	100	100	(ATTT)27__3809_bp__(TC)21	(ATTT)27__3808_bp__(TC)23
								FBgn0053840	FBgn0051617	100	100	(ATTT)27__3809_bp__(TC)21	(ATTT)27__3808_bp__(TC)25
								FBgn0053840	FBgn0053858	100	100	(ATTT)27__3809_bp__(TC)21	(ATTT)27__3807_bp__(TC)25
								FBgn0053840	FBgn0053855	100	100	(ATTT)27__3809_bp__(TC)21	(ATTT)27__3807_bp__(TC)25
								FBgn0053840	FBgn0053861	100	100	(ATTT)27__3809_bp__(TC)21	(ATTT)27__3807_bp__(TC)23
								FBgn0053840	FBgn0053834	99	99	(ATTT)27__3809_bp__(TC)21	(ATTT)27__3806_bp__(TC)23
								FBgn0053883	FBgn0053901	100	100	(TC)21__1192_bp__(ATTT)27	(TC)23__1206_bp__(ATTT)27
								FBgn0053883	FBgn0053873	100	100	(TC)21__1192_bp__(ATTT)27	(TC)25__986_bp__(ATTT)27
								FBgn0053883	FBgn0053871	100	100	(TC)21__1192_bp__(ATTT)27	(TC)25__986_bp__(ATTT)27
								FBgn0053883	FBgn0053887	100	100	(TC)21__1192_bp__(ATTT)27	(TC)23__1190_bp__(ATTT)27
								FBgn0053883	FBgn0053907	100	100	(TC)21__1192_bp__(ATTT)27	(TC)25__1188_bp__(ATTT)27
								FBgn0053883	FBgn0053909	100	100	(TC)21__1192_bp__(ATTT)27	(TC)23__1206_bp__(ATTT)27
								FBgn0053883	FBgn0053893	100	100	(TC)21__1192_bp__(ATTT)27	(TC)19__1188_bp__(ATTT)27
								FBgn0053883	FBgn0053895	100	100	(TC)21__1192_bp__(ATTT)27	(TC)19__1188_bp__(ATTT)27
								FBgn0053883	FBgn0053897	100	100	(TC)21__1192_bp__(ATTT)27	(TC)19__1188_bp__(ATTT)27
								FBgn0053883	FBgn0053891	100	100	(TC)21__1192_bp__(ATTT)27	(TC)19__1188_bp__(ATTT)27
								FBgn0053883	FBgn0053885	100	100	(TC)21__1192_bp__(ATTT)27	(TC)23__1190_bp__(ATTT)27
								FBgn0053883	FBgn0053905	100	100	(TC)21__1192_bp__(ATTT)27	(TC)21__1192_bp__(ATTT)27
								FBgn0053883	FBgn0053875	100	100	(TC)21__1192_bp__(ATTT)27	(TC)25__986_bp__(ATTT)27
								FBgn0053883	FBgn0053877	99	99	(TC)21__1192_bp__(ATTT)27	(TC)23__1190_bp__(ATTT)27
								FBgn0053883	FBgn0053879	99	99	(TC)21__1192_bp__(ATTT)27	(TC)23__1190_bp__(ATTT)27
								FBgn0053883	FBgn0053881	99	99	(TC)21__1192_bp__(ATTT)27	(TC)23__1190_bp__(ATTT)27
								FBgn0053883	FBgn0053869	99	99	(TC)21__1192_bp__(ATTT)27	(TC)23__1190_bp__(ATTT)27
								FBgn0053843	FBgn0053852	100	100	N/A	(ATTT)27__3807_bp__(TC)25
								FBgn0053843	FBgn0053804	100	100	N/A	(ATTT)27__3809_bp__(TC)25
								FBgn0053843	FBgn0053849	100	100	N/A	(ATTT)27__3806_bp__(TC)23
								FBgn0053843	FBgn0053846	100	100	N/A	(ATTT)27__3807_bp__(TC)23
								FBgn0053843	FBgn0053840	100	100	N/A	(ATTT)27__3809_bp__(TC)21
								FBgn0053843	FBgn0053837	100	100	N/A	(ATTT)27__3807_bp__(TC)23
								FBgn0053843	FBgn0053822	100	100	N/A	(ATTT)27__3811_bp__(TC)19
								FBgn0053843	FBgn0053831	100	100	N/A	(ATTT)27__3811_bp__(TC)21
								FBgn0053843	FBgn0053828	100	100	N/A	(ATTT)27__3811_bp__(TC)19
								FBgn0053843	FBgn0053819	100	100	N/A	(ATTT)27__3809_bp__(TC)19
								FBgn0053843	FBgn0053816	100	100	N/A	(ATTT)27__3809_bp__(TC)19
								FBgn0053843	FBgn0053825	100	100	N/A	(ATTT)27__3811_bp__(TC)19
								FBgn0053843	FBgn0053813	100	100	N/A	(ATTT)27__3808_bp__(TC)23
								FBgn0053843	FBgn0051617	100	100	N/A	(ATTT)27__3808_bp__(TC)25
								FBgn0053843	FBgn0053858	100	100	N/A	(ATTT)27__3807_bp__(TC)25
								FBgn0053843	FBgn0053855	100	100	N/A	(ATTT)27__3807_bp__(TC)25
								FBgn0053843	FBgn0053861	100	100	N/A	(ATTT)27__3807_bp__(TC)23
								FBgn0053843	FBgn0053834	99	99	N/A	(ATTT)27__3806_bp__(TC)23
								FBgn0053881	FBgn0053877	100	100	(TC)23__1190_bp__(ATTT)27	(TC)23__1190_bp__(ATTT)27
								FBgn0053881	FBgn0053879	100	100	(TC)23__1190_bp__(ATTT)27	(TC)23__1190_bp__(ATTT)27
								FBgn0053881	FBgn0053869	100	100	(TC)23__1190_bp__(ATTT)27	(TC)23__1190_bp__(ATTT)27
								FBgn0053881	FBgn0053901	99	99	(TC)23__1190_bp__(ATTT)27	(TC)23__1206_bp__(ATTT)27
								FBgn0053881	FBgn0053873	99	99	(TC)23__1190_bp__(ATTT)27	(TC)25__986_bp__(ATTT)27
								FBgn0053881	FBgn0053871	99	99	(TC)23__1190_bp__(ATTT)27	(TC)25__986_bp__(ATTT)27
								FBgn0053881	FBgn0053887	99	99	(TC)23__1190_bp__(ATTT)27	(TC)23__1190_bp__(ATTT)27
								FBgn0053881	FBgn0053883	99	99	(TC)23__1190_bp__(ATTT)27	(TC)21__1192_bp__(ATTT)27
								FBgn0053881	FBgn0053907	99	99	(TC)23__1190_bp__(ATTT)27	(TC)25__1188_bp__(ATTT)27
								FBgn0053881	FBgn0053909	99	99	(TC)23__1190_bp__(ATTT)27	(TC)23__1206_bp__(ATTT)27
								FBgn0053881	FBgn0053893	99	99	(TC)23__1190_bp__(ATTT)27	(TC)19__1188_bp__(ATTT)27
								FBgn0053881	FBgn0053895	99	99	(TC)23__1190_bp__(ATTT)27	(TC)19__1188_bp__(ATTT)27
								FBgn0053881	FBgn0053897	99	99	(TC)23__1190_bp__(ATTT)27	(TC)19__1188_bp__(ATTT)27
								FBgn0053881	FBgn0053891	99	99	(TC)23__1190_bp__(ATTT)27	(TC)19__1188_bp__(ATTT)27
								FBgn0053881	FBgn0053885	99	99	(TC)23__1190_bp__(ATTT)27	(TC)23__1190_bp__(ATTT)27
								FBgn0053881	FBgn0053905	99	99	(TC)23__1190_bp__(ATTT)27	(TC)21__1192_bp__(ATTT)27
								FBgn0053881	FBgn0053875	99	99	(TC)23__1190_bp__(ATTT)27	(TC)25__986_bp__(ATTT)27
								FBgn0053846	FBgn0053852	100	100	(ATTT)27__3807_bp__(TC)23	(ATTT)27__3807_bp__(TC)25
								FBgn0053846	FBgn0053804	100	100	(ATTT)27__3807_bp__(TC)23	(ATTT)27__3809_bp__(TC)25
								FBgn0053846	FBgn0053849	100	100	(ATTT)27__3807_bp__(TC)23	(ATTT)27__3806_bp__(TC)23
								FBgn0053846	FBgn0053840	100	100	(ATTT)27__3807_bp__(TC)23	(ATTT)27__3809_bp__(TC)21
								FBgn0053846	FBgn0053837	100	100	(ATTT)27__3807_bp__(TC)23	(ATTT)27__3807_bp__(TC)23
								FBgn0053846	FBgn0053822	100	100	(ATTT)27__3807_bp__(TC)23	(ATTT)27__3811_bp__(TC)19
								FBgn0053846	FBgn0053831	100	100	(ATTT)27__3807_bp__(TC)23	(ATTT)27__3811_bp__(TC)21
								FBgn0053846	FBgn0053828	100	100	(ATTT)27__3807_bp__(TC)23	(ATTT)27__3811_bp__(TC)19
								FBgn0053846	FBgn0053819	100	100	(ATTT)27__3807_bp__(TC)23	(ATTT)27__3809_bp__(TC)19
								FBgn0053846	FBgn0053816	100	100	(ATTT)27__3807_bp__(TC)23	(ATTT)27__3809_bp__(TC)19
								FBgn0053846	FBgn0053825	100	100	(ATTT)27__3807_bp__(TC)23	(ATTT)27__3811_bp__(TC)19
								FBgn0053846	FBgn0053813	100	100	(ATTT)27__3807_bp__(TC)23	(ATTT)27__3808_bp__(TC)23
								FBgn0053846	FBgn0051617	100	100	(ATTT)27__3807_bp__(TC)23	(ATTT)27__3808_bp__(TC)25
								FBgn0053846	FBgn0053858	100	100	(ATTT)27__3807_bp__(TC)23	(ATTT)27__3807_bp__(TC)25
								FBgn0053846	FBgn0053855	100	100	(ATTT)27__3807_bp__(TC)23	(ATTT)27__3807_bp__(TC)25
								FBgn0053846	FBgn0053861	100	100	(ATTT)27__3807_bp__(TC)23	(ATTT)27__3807_bp__(TC)23
								FBgn0053846	FBgn0053834	99	99	(ATTT)27__3807_bp__(TC)23	(ATTT)27__3806_bp__(TC)23
								FBgn0053879	FBgn0053877	100	100	(TC)23__1190_bp__(ATTT)27	(TC)23__1190_bp__(ATTT)27
								FBgn0053879	FBgn0053881	100	100	(TC)23__1190_bp__(ATTT)27	(TC)23__1190_bp__(ATTT)27
								FBgn0053879	FBgn0053869	100	100	(TC)23__1190_bp__(ATTT)27	(TC)23__1190_bp__(ATTT)27
								FBgn0053879	FBgn0053901	99	99	(TC)23__1190_bp__(ATTT)27	(TC)23__1206_bp__(ATTT)27
								FBgn0053879	FBgn0053873	99	99	(TC)23__1190_bp__(ATTT)27	(TC)25__986_bp__(ATTT)27
								FBgn0053879	FBgn0053871	99	99	(TC)23__1190_bp__(ATTT)27	(TC)25__986_bp__(ATTT)27
								FBgn0053879	FBgn0053887	99	99	(TC)23__1190_bp__(ATTT)27	(TC)23__1190_bp__(ATTT)27
								FBgn0053879	FBgn0053883	99	99	(TC)23__1190_bp__(ATTT)27	(TC)21__1192_bp__(ATTT)27
								FBgn0053879	FBgn0053907	99	99	(TC)23__1190_bp__(ATTT)27	(TC)25__1188_bp__(ATTT)27
								FBgn0053879	FBgn0053909	99	99	(TC)23__1190_bp__(ATTT)27	(TC)23__1206_bp__(ATTT)27
								FBgn0053879	FBgn0053893	99	99	(TC)23__1190_bp__(ATTT)27	(TC)19__1188_bp__(ATTT)27
								FBgn0053879	FBgn0053895	99	99	(TC)23__1190_bp__(ATTT)27	(TC)19__1188_bp__(ATTT)27
								FBgn0053879	FBgn0053897	99	99	(TC)23__1190_bp__(ATTT)27	(TC)19__1188_bp__(ATTT)27
								FBgn0053879	FBgn0053891	99	99	(TC)23__1190_bp__(ATTT)27	(TC)19__1188_bp__(ATTT)27
								FBgn0053879	FBgn0053885	99	99	(TC)23__1190_bp__(ATTT)27	(TC)23__1190_bp__(ATTT)27
								FBgn0053879	FBgn0053905	99	99	(TC)23__1190_bp__(ATTT)27	(TC)21__1192_bp__(ATTT)27
								FBgn0053879	FBgn0053875	99	99	(TC)23__1190_bp__(ATTT)27	(TC)25__986_bp__(ATTT)27
								FBgn0053849	FBgn0053852	100	100	(ATTT)27__3806_bp__(TC)23	(ATTT)27__3807_bp__(TC)25
								FBgn0053849	FBgn0053804	100	100	(ATTT)27__3806_bp__(TC)23	(ATTT)27__3809_bp__(TC)25
								FBgn0053849	FBgn0053846	100	100	(ATTT)27__3806_bp__(TC)23	(ATTT)27__3807_bp__(TC)23
								FBgn0053849	FBgn0053840	100	100	(ATTT)27__3806_bp__(TC)23	(ATTT)27__3809_bp__(TC)21
								FBgn0053849	FBgn0053837	100	100	(ATTT)27__3806_bp__(TC)23	(ATTT)27__3807_bp__(TC)23
								FBgn0053849	FBgn0053822	100	100	(ATTT)27__3806_bp__(TC)23	(ATTT)27__3811_bp__(TC)19
								FBgn0053849	FBgn0053831	100	100	(ATTT)27__3806_bp__(TC)23	(ATTT)27__3811_bp__(TC)21
								FBgn0053849	FBgn0053828	100	100	(ATTT)27__3806_bp__(TC)23	(ATTT)27__3811_bp__(TC)19
								FBgn0053849	FBgn0053819	100	100	(ATTT)27__3806_bp__(TC)23	(ATTT)27__3809_bp__(TC)19
								FBgn0053849	FBgn0053816	100	100	(ATTT)27__3806_bp__(TC)23	(ATTT)27__3809_bp__(TC)19
								FBgn0053849	FBgn0053825	100	100	(ATTT)27__3806_bp__(TC)23	(ATTT)27__3811_bp__(TC)19
								FBgn0053849	FBgn0053813	100	100	(ATTT)27__3806_bp__(TC)23	(ATTT)27__3808_bp__(TC)23
								FBgn0053849	FBgn0051617	100	100	(ATTT)27__3806_bp__(TC)23	(ATTT)27__3808_bp__(TC)25
								FBgn0053849	FBgn0053858	100	100	(ATTT)27__3806_bp__(TC)23	(ATTT)27__3807_bp__(TC)25
								FBgn0053849	FBgn0053855	100	100	(ATTT)27__3806_bp__(TC)23	(ATTT)27__3807_bp__(TC)25
								FBgn0053849	FBgn0053861	100	100	(ATTT)27__3806_bp__(TC)23	(ATTT)27__3807_bp__(TC)23
								FBgn0053849	FBgn0053834	99	99	(ATTT)27__3806_bp__(TC)23	(ATTT)27__3806_bp__(TC)23
								FBgn0053877	FBgn0053879	100	100	(TC)23__1190_bp__(ATTT)27	(TC)23__1190_bp__(ATTT)27
								FBgn0053877	FBgn0053881	100	100	(TC)23__1190_bp__(ATTT)27	(TC)23__1190_bp__(ATTT)27
								FBgn0053877	FBgn0053869	100	100	(TC)23__1190_bp__(ATTT)27	(TC)23__1190_bp__(ATTT)27
								FBgn0053877	FBgn0053901	99	99	(TC)23__1190_bp__(ATTT)27	(TC)23__1206_bp__(ATTT)27
								FBgn0053877	FBgn0053873	99	99	(TC)23__1190_bp__(ATTT)27	(TC)25__986_bp__(ATTT)27
								FBgn0053877	FBgn0053871	99	99	(TC)23__1190_bp__(ATTT)27	(TC)25__986_bp__(ATTT)27
								FBgn0053877	FBgn0053887	99	99	(TC)23__1190_bp__(ATTT)27	(TC)23__1190_bp__(ATTT)27
								FBgn0053877	FBgn0053883	99	99	(TC)23__1190_bp__(ATTT)27	(TC)21__1192_bp__(ATTT)27
								FBgn0053877	FBgn0053907	99	99	(TC)23__1190_bp__(ATTT)27	(TC)25__1188_bp__(ATTT)27
								FBgn0053877	FBgn0053909	99	99	(TC)23__1190_bp__(ATTT)27	(TC)23__1206_bp__(ATTT)27
								FBgn0053877	FBgn0053893	99	99	(TC)23__1190_bp__(ATTT)27	(TC)19__1188_bp__(ATTT)27
								FBgn0053877	FBgn0053895	99	99	(TC)23__1190_bp__(ATTT)27	(TC)19__1188_bp__(ATTT)27
								FBgn0053877	FBgn0053897	99	99	(TC)23__1190_bp__(ATTT)27	(TC)19__1188_bp__(ATTT)27
								FBgn0053877	FBgn0053891	99	99	(TC)23__1190_bp__(ATTT)27	(TC)19__1188_bp__(ATTT)27
								FBgn0053877	FBgn0053885	99	99	(TC)23__1190_bp__(ATTT)27	(TC)23__1190_bp__(ATTT)27
								FBgn0053877	FBgn0053905	99	99	(TC)23__1190_bp__(ATTT)27	(TC)21__1192_bp__(ATTT)27
								FBgn0053877	FBgn0053875	99	99	(TC)23__1190_bp__(ATTT)27	(TC)25__986_bp__(ATTT)27
								FBgn0053852	FBgn0053804	100	100	(ATTT)27__3807_bp__(TC)25	(ATTT)27__3809_bp__(TC)25
								FBgn0053852	FBgn0053849	100	100	(ATTT)27__3807_bp__(TC)25	(ATTT)27__3806_bp__(TC)23
								FBgn0053852	FBgn0053846	100	100	(ATTT)27__3807_bp__(TC)25	(ATTT)27__3807_bp__(TC)23
								FBgn0053852	FBgn0053840	100	100	(ATTT)27__3807_bp__(TC)25	(ATTT)27__3809_bp__(TC)21
								FBgn0053852	FBgn0053837	100	100	(ATTT)27__3807_bp__(TC)25	(ATTT)27__3807_bp__(TC)23
								FBgn0053852	FBgn0053822	100	100	(ATTT)27__3807_bp__(TC)25	(ATTT)27__3811_bp__(TC)19
								FBgn0053852	FBgn0053831	100	100	(ATTT)27__3807_bp__(TC)25	(ATTT)27__3811_bp__(TC)21
								FBgn0053852	FBgn0053828	100	100	(ATTT)27__3807_bp__(TC)25	(ATTT)27__3811_bp__(TC)19
								FBgn0053852	FBgn0053819	100	100	(ATTT)27__3807_bp__(TC)25	(ATTT)27__3809_bp__(TC)19
								FBgn0053852	FBgn0053816	100	100	(ATTT)27__3807_bp__(TC)25	(ATTT)27__3809_bp__(TC)19
								FBgn0053852	FBgn0053825	100	100	(ATTT)27__3807_bp__(TC)25	(ATTT)27__3811_bp__(TC)19
								FBgn0053852	FBgn0053813	100	100	(ATTT)27__3807_bp__(TC)25	(ATTT)27__3808_bp__(TC)23
								FBgn0053852	FBgn0051617	100	100	(ATTT)27__3807_bp__(TC)25	(ATTT)27__3808_bp__(TC)25
								FBgn0053852	FBgn0053858	100	100	(ATTT)27__3807_bp__(TC)25	(ATTT)27__3807_bp__(TC)25
								FBgn0053852	FBgn0053855	100	100	(ATTT)27__3807_bp__(TC)25	(ATTT)27__3807_bp__(TC)25
								FBgn0053852	FBgn0053861	100	100	(ATTT)27__3807_bp__(TC)25	(ATTT)27__3807_bp__(TC)23
								FBgn0053852	FBgn0053834	99	99	(ATTT)27__3807_bp__(TC)25	(ATTT)27__3806_bp__(TC)23
								FBgn0053875	FBgn0053905	100	100	(TC)25__986_bp__(ATTT)27	(TC)21__1192_bp__(ATTT)27
								FBgn0053875	FBgn0053893	100	100	(TC)25__986_bp__(ATTT)27	(TC)19__1188_bp__(ATTT)27
								FBgn0053875	FBgn0053895	100	100	(TC)25__986_bp__(ATTT)27	(TC)19__1188_bp__(ATTT)27
								FBgn0053875	FBgn0053885	100	100	(TC)25__986_bp__(ATTT)27	(TC)23__1190_bp__(ATTT)27
								FBgn0053875	FBgn0053901	100	100	(TC)25__986_bp__(ATTT)27	(TC)23__1206_bp__(ATTT)27
								FBgn0053875	FBgn0053873	100	100	(TC)25__986_bp__(ATTT)27	(TC)25__986_bp__(ATTT)27
								FBgn0053875	FBgn0053871	100	100	(TC)25__986_bp__(ATTT)27	(TC)25__986_bp__(ATTT)27
								FBgn0053875	FBgn0053887	100	100	(TC)25__986_bp__(ATTT)27	(TC)23__1190_bp__(ATTT)27
								FBgn0053875	FBgn0053883	100	100	(TC)25__986_bp__(ATTT)27	(TC)21__1192_bp__(ATTT)27
								FBgn0053875	FBgn0053907	100	100	(TC)25__986_bp__(ATTT)27	(TC)25__1188_bp__(ATTT)27
								FBgn0053875	FBgn0053909	100	100	(TC)25__986_bp__(ATTT)27	(TC)23__1206_bp__(ATTT)27
								FBgn0053875	FBgn0053897	100	100	(TC)25__986_bp__(ATTT)27	(TC)19__1188_bp__(ATTT)27
								FBgn0053875	FBgn0053891	100	100	(TC)25__986_bp__(ATTT)27	(TC)19__1188_bp__(ATTT)27
								FBgn0053875	FBgn0053877	99	99	(TC)25__986_bp__(ATTT)27	(TC)23__1190_bp__(ATTT)27
								FBgn0053875	FBgn0053879	99	99	(TC)25__986_bp__(ATTT)27	(TC)23__1190_bp__(ATTT)27
								FBgn0053875	FBgn0053881	99	99	(TC)25__986_bp__(ATTT)27	(TC)23__1190_bp__(ATTT)27
								FBgn0053875	FBgn0053869	99	99	(TC)25__986_bp__(ATTT)27	(TC)23__1190_bp__(ATTT)27
								FBgn0053855	FBgn0053858	100	100	(ATTT)27__3807_bp__(TC)25	(ATTT)27__3807_bp__(TC)25
								FBgn0053855	FBgn0053861	100	100	(ATTT)27__3807_bp__(TC)25	(ATTT)27__3807_bp__(TC)23
								FBgn0053855	FBgn0053822	100	100	(ATTT)27__3807_bp__(TC)25	(ATTT)27__3811_bp__(TC)19
								FBgn0053855	FBgn0053831	100	100	(ATTT)27__3807_bp__(TC)25	(ATTT)27__3811_bp__(TC)21
								FBgn0053855	FBgn0053828	100	100	(ATTT)27__3807_bp__(TC)25	(ATTT)27__3811_bp__(TC)19
								FBgn0053855	FBgn0053819	100	100	(ATTT)27__3807_bp__(TC)25	(ATTT)27__3809_bp__(TC)19
								FBgn0053855	FBgn0053816	100	100	(ATTT)27__3807_bp__(TC)25	(ATTT)27__3809_bp__(TC)19
								FBgn0053855	FBgn0053825	100	100	(ATTT)27__3807_bp__(TC)25	(ATTT)27__3811_bp__(TC)19
								FBgn0053855	FBgn0053852	100	100	(ATTT)27__3807_bp__(TC)25	(ATTT)27__3807_bp__(TC)25
								FBgn0053855	FBgn0053804	100	100	(ATTT)27__3807_bp__(TC)25	(ATTT)27__3809_bp__(TC)25
								FBgn0053855	FBgn0053849	100	100	(ATTT)27__3807_bp__(TC)25	(ATTT)27__3806_bp__(TC)23
								FBgn0053855	FBgn0053846	100	100	(ATTT)27__3807_bp__(TC)25	(ATTT)27__3807_bp__(TC)23
								FBgn0053855	FBgn0053813	100	100	(ATTT)27__3807_bp__(TC)25	(ATTT)27__3808_bp__(TC)23
								FBgn0053855	FBgn0053840	100	100	(ATTT)27__3807_bp__(TC)25	(ATTT)27__3809_bp__(TC)21
								FBgn0053855	FBgn0051617	100	100	(ATTT)27__3807_bp__(TC)25	(ATTT)27__3808_bp__(TC)25
								FBgn0053855	FBgn0053837	100	100	(ATTT)27__3807_bp__(TC)25	(ATTT)27__3807_bp__(TC)23
								FBgn0053855	FBgn0053834	99	99	(ATTT)27__3807_bp__(TC)25	(ATTT)27__3806_bp__(TC)23
								FBgn0053873	FBgn0053901	100	100	(TC)25__986_bp__(ATTT)27	(TC)23__1206_bp__(ATTT)27
								FBgn0053873	FBgn0053871	100	100	(TC)25__986_bp__(ATTT)27	(TC)25__986_bp__(ATTT)27
								FBgn0053873	FBgn0053887	100	100	(TC)25__986_bp__(ATTT)27	(TC)23__1190_bp__(ATTT)27
								FBgn0053873	FBgn0053883	100	100	(TC)25__986_bp__(ATTT)27	(TC)21__1192_bp__(ATTT)27
								FBgn0053873	FBgn0053907	100	100	(TC)25__986_bp__(ATTT)27	(TC)25__1188_bp__(ATTT)27
								FBgn0053873	FBgn0053909	100	100	(TC)25__986_bp__(ATTT)27	(TC)23__1206_bp__(ATTT)27
								FBgn0053873	FBgn0053893	100	100	(TC)25__986_bp__(ATTT)27	(TC)19__1188_bp__(ATTT)27
								FBgn0053873	FBgn0053895	100	100	(TC)25__986_bp__(ATTT)27	(TC)19__1188_bp__(ATTT)27
								FBgn0053873	FBgn0053897	100	100	(TC)25__986_bp__(ATTT)27	(TC)19__1188_bp__(ATTT)27
								FBgn0053873	FBgn0053891	100	100	(TC)25__986_bp__(ATTT)27	(TC)19__1188_bp__(ATTT)27
								FBgn0053873	FBgn0053885	100	100	(TC)25__986_bp__(ATTT)27	(TC)23__1190_bp__(ATTT)27
								FBgn0053873	FBgn0053905	100	100	(TC)25__986_bp__(ATTT)27	(TC)21__1192_bp__(ATTT)27
								FBgn0053873	FBgn0053875	100	100	(TC)25__986_bp__(ATTT)27	(TC)25__986_bp__(ATTT)27
								FBgn0053873	FBgn0053877	99	99	(TC)25__986_bp__(ATTT)27	(TC)23__1190_bp__(ATTT)27
								FBgn0053873	FBgn0053879	99	99	(TC)25__986_bp__(ATTT)27	(TC)23__1190_bp__(ATTT)27
								FBgn0053873	FBgn0053881	99	99	(TC)25__986_bp__(ATTT)27	(TC)23__1190_bp__(ATTT)27
								FBgn0053873	FBgn0053869	99	99	(TC)25__986_bp__(ATTT)27	(TC)23__1190_bp__(ATTT)27
								FBgn0053858	FBgn0053855	100	100	(ATTT)27__3807_bp__(TC)25	(ATTT)27__3807_bp__(TC)25
								FBgn0053858	FBgn0053861	100	100	(ATTT)27__3807_bp__(TC)25	(ATTT)27__3807_bp__(TC)23
								FBgn0053858	FBgn0053822	100	100	(ATTT)27__3807_bp__(TC)25	(ATTT)27__3811_bp__(TC)19
								FBgn0053858	FBgn0053831	100	100	(ATTT)27__3807_bp__(TC)25	(ATTT)27__3811_bp__(TC)21
								FBgn0053858	FBgn0053828	100	100	(ATTT)27__3807_bp__(TC)25	(ATTT)27__3811_bp__(TC)19
								FBgn0053858	FBgn0053819	100	100	(ATTT)27__3807_bp__(TC)25	(ATTT)27__3809_bp__(TC)19
								FBgn0053858	FBgn0053816	100	100	(ATTT)27__3807_bp__(TC)25	(ATTT)27__3809_bp__(TC)19
								FBgn0053858	FBgn0053825	100	100	(ATTT)27__3807_bp__(TC)25	(ATTT)27__3811_bp__(TC)19
								FBgn0053858	FBgn0053852	100	100	(ATTT)27__3807_bp__(TC)25	(ATTT)27__3807_bp__(TC)25
								FBgn0053858	FBgn0053804	100	100	(ATTT)27__3807_bp__(TC)25	(ATTT)27__3809_bp__(TC)25
								FBgn0053858	FBgn0053849	100	100	(ATTT)27__3807_bp__(TC)25	(ATTT)27__3806_bp__(TC)23
								FBgn0053858	FBgn0053846	100	100	(ATTT)27__3807_bp__(TC)25	(ATTT)27__3807_bp__(TC)23
								FBgn0053858	FBgn0053813	100	100	(ATTT)27__3807_bp__(TC)25	(ATTT)27__3808_bp__(TC)23
								FBgn0053858	FBgn0053840	100	100	(ATTT)27__3807_bp__(TC)25	(ATTT)27__3809_bp__(TC)21
								FBgn0053858	FBgn0051617	100	100	(ATTT)27__3807_bp__(TC)25	(ATTT)27__3808_bp__(TC)25
								FBgn0053858	FBgn0053837	100	100	(ATTT)27__3807_bp__(TC)25	(ATTT)27__3807_bp__(TC)23
								FBgn0053858	FBgn0053834	99	99	(ATTT)27__3807_bp__(TC)25	(ATTT)27__3806_bp__(TC)23
								FBgn0053871	FBgn0053901	100	100	(TC)25__986_bp__(ATTT)27	(TC)23__1206_bp__(ATTT)27
								FBgn0053871	FBgn0053873	100	100	(TC)25__986_bp__(ATTT)27	(TC)25__986_bp__(ATTT)27
								FBgn0053871	FBgn0053887	100	100	(TC)25__986_bp__(ATTT)27	(TC)23__1190_bp__(ATTT)27
								FBgn0053871	FBgn0053883	100	100	(TC)25__986_bp__(ATTT)27	(TC)21__1192_bp__(ATTT)27
								FBgn0053871	FBgn0053907	100	100	(TC)25__986_bp__(ATTT)27	(TC)25__1188_bp__(ATTT)27
								FBgn0053871	FBgn0053909	100	100	(TC)25__986_bp__(ATTT)27	(TC)23__1206_bp__(ATTT)27
								FBgn0053871	FBgn0053893	100	100	(TC)25__986_bp__(ATTT)27	(TC)19__1188_bp__(ATTT)27
								FBgn0053871	FBgn0053895	100	100	(TC)25__986_bp__(ATTT)27	(TC)19__1188_bp__(ATTT)27
								FBgn0053871	FBgn0053897	100	100	(TC)25__986_bp__(ATTT)27	(TC)19__1188_bp__(ATTT)27
								FBgn0053871	FBgn0053891	100	100	(TC)25__986_bp__(ATTT)27	(TC)19__1188_bp__(ATTT)27
								FBgn0053871	FBgn0053885	100	100	(TC)25__986_bp__(ATTT)27	(TC)23__1190_bp__(ATTT)27
								FBgn0053871	FBgn0053905	100	100	(TC)25__986_bp__(ATTT)27	(TC)21__1192_bp__(ATTT)27
								FBgn0053871	FBgn0053875	100	100	(TC)25__986_bp__(ATTT)27	(TC)25__986_bp__(ATTT)27
								FBgn0053871	FBgn0053877	99	99	(TC)25__986_bp__(ATTT)27	(TC)23__1190_bp__(ATTT)27
								FBgn0053871	FBgn0053879	99	99	(TC)25__986_bp__(ATTT)27	(TC)23__1190_bp__(ATTT)27
								FBgn0053871	FBgn0053881	99	99	(TC)25__986_bp__(ATTT)27	(TC)23__1190_bp__(ATTT)27
								FBgn0053871	FBgn0053869	99	99	(TC)25__986_bp__(ATTT)27	(TC)23__1190_bp__(ATTT)27
								FBgn0053861	FBgn0053858	100	100	(ATTT)27__3807_bp__(TC)23	(ATTT)27__3807_bp__(TC)25
								FBgn0053861	FBgn0053855	100	100	(ATTT)27__3807_bp__(TC)23	(ATTT)27__3807_bp__(TC)25
								FBgn0053861	FBgn0053822	100	100	(ATTT)27__3807_bp__(TC)23	(ATTT)27__3811_bp__(TC)19
								FBgn0053861	FBgn0053831	100	100	(ATTT)27__3807_bp__(TC)23	(ATTT)27__3811_bp__(TC)21
								FBgn0053861	FBgn0053828	100	100	(ATTT)27__3807_bp__(TC)23	(ATTT)27__3811_bp__(TC)19
								FBgn0053861	FBgn0053819	100	100	(ATTT)27__3807_bp__(TC)23	(ATTT)27__3809_bp__(TC)19
								FBgn0053861	FBgn0053816	100	100	(ATTT)27__3807_bp__(TC)23	(ATTT)27__3809_bp__(TC)19
								FBgn0053861	FBgn0053825	100	100	(ATTT)27__3807_bp__(TC)23	(ATTT)27__3811_bp__(TC)19
								FBgn0053861	FBgn0053852	100	100	(ATTT)27__3807_bp__(TC)23	(ATTT)27__3807_bp__(TC)25
								FBgn0053861	FBgn0053804	100	100	(ATTT)27__3807_bp__(TC)23	(ATTT)27__3809_bp__(TC)25
								FBgn0053861	FBgn0053849	100	100	(ATTT)27__3807_bp__(TC)23	(ATTT)27__3806_bp__(TC)23
								FBgn0053861	FBgn0053846	100	100	(ATTT)27__3807_bp__(TC)23	(ATTT)27__3807_bp__(TC)23
								FBgn0053861	FBgn0053813	100	100	(ATTT)27__3807_bp__(TC)23	(ATTT)27__3808_bp__(TC)23
								FBgn0053861	FBgn0053840	100	100	(ATTT)27__3807_bp__(TC)23	(ATTT)27__3809_bp__(TC)21
								FBgn0053861	FBgn0051617	100	100	(ATTT)27__3807_bp__(TC)23	(ATTT)27__3808_bp__(TC)25
								FBgn0053861	FBgn0053837	100	100	(ATTT)27__3807_bp__(TC)23	(ATTT)27__3807_bp__(TC)23
								FBgn0053861	FBgn0053834	99	99	(ATTT)27__3807_bp__(TC)23	(ATTT)27__3806_bp__(TC)23
								FBgn0053869	FBgn0053877	100	100	(TC)23__1190_bp__(ATTT)27	(TC)23__1190_bp__(ATTT)27
								FBgn0053869	FBgn0053879	100	100	(TC)23__1190_bp__(ATTT)27	(TC)23__1190_bp__(ATTT)27
								FBgn0053869	FBgn0053881	100	100	(TC)23__1190_bp__(ATTT)27	(TC)23__1190_bp__(ATTT)27
								FBgn0053869	FBgn0053901	99	99	(TC)23__1190_bp__(ATTT)27	(TC)23__1206_bp__(ATTT)27
								FBgn0053869	FBgn0053873	99	99	(TC)23__1190_bp__(ATTT)27	(TC)25__986_bp__(ATTT)27
								FBgn0053869	FBgn0053871	99	99	(TC)23__1190_bp__(ATTT)27	(TC)25__986_bp__(ATTT)27
								FBgn0053869	FBgn0053887	99	99	(TC)23__1190_bp__(ATTT)27	(TC)23__1190_bp__(ATTT)27
								FBgn0053869	FBgn0053883	99	99	(TC)23__1190_bp__(ATTT)27	(TC)21__1192_bp__(ATTT)27
								FBgn0053869	FBgn0053907	99	99	(TC)23__1190_bp__(ATTT)27	(TC)25__1188_bp__(ATTT)27
								FBgn0053869	FBgn0053909	99	99	(TC)23__1190_bp__(ATTT)27	(TC)23__1206_bp__(ATTT)27
								FBgn0053869	FBgn0053893	99	99	(TC)23__1190_bp__(ATTT)27	(TC)19__1188_bp__(ATTT)27
								FBgn0053869	FBgn0053895	99	99	(TC)23__1190_bp__(ATTT)27	(TC)19__1188_bp__(ATTT)27
								FBgn0053869	FBgn0053897	99	99	(TC)23__1190_bp__(ATTT)27	(TC)19__1188_bp__(ATTT)27
								FBgn0053869	FBgn0053891	99	99	(TC)23__1190_bp__(ATTT)27	(TC)19__1188_bp__(ATTT)27
								FBgn0053869	FBgn0053885	99	99	(TC)23__1190_bp__(ATTT)27	(TC)23__1190_bp__(ATTT)27
								FBgn0053869	FBgn0053905	99	99	(TC)23__1190_bp__(ATTT)27	(TC)21__1192_bp__(ATTT)27
								FBgn0053869	FBgn0053875	99	99	(TC)23__1190_bp__(ATTT)27	(TC)25__986_bp__(ATTT)27
								FBgn0053864	FBgn0053852	100	100	N/A	(ATTT)27__3807_bp__(TC)25
								FBgn0053864	FBgn0053804	100	100	N/A	(ATTT)27__3809_bp__(TC)25
								FBgn0053864	FBgn0053849	100	100	N/A	(ATTT)27__3806_bp__(TC)23
								FBgn0053864	FBgn0053846	100	100	N/A	(ATTT)27__3807_bp__(TC)23
								FBgn0053864	FBgn0053840	100	100	N/A	(ATTT)27__3809_bp__(TC)21
								FBgn0053864	FBgn0053837	100	100	N/A	(ATTT)27__3807_bp__(TC)23
								FBgn0053864	FBgn0053822	100	100	N/A	(ATTT)27__3811_bp__(TC)19
								FBgn0053864	FBgn0053831	100	100	N/A	(ATTT)27__3811_bp__(TC)21
								FBgn0053864	FBgn0053828	100	100	N/A	(ATTT)27__3811_bp__(TC)19
								FBgn0053864	FBgn0053819	100	100	N/A	(ATTT)27__3809_bp__(TC)19
								FBgn0053864	FBgn0053816	100	100	N/A	(ATTT)27__3809_bp__(TC)19
								FBgn0053864	FBgn0053825	100	100	N/A	(ATTT)27__3811_bp__(TC)19
								FBgn0053864	FBgn0053813	100	100	N/A	(ATTT)27__3808_bp__(TC)23
								FBgn0053864	FBgn0051617	100	100	N/A	(ATTT)27__3808_bp__(TC)25
								FBgn0053864	FBgn0053858	100	100	N/A	(ATTT)27__3807_bp__(TC)25
								FBgn0053864	FBgn0053855	100	100	N/A	(ATTT)27__3807_bp__(TC)25
								FBgn0053864	FBgn0053861	100	100	N/A	(ATTT)27__3807_bp__(TC)23
								FBgn0053864	FBgn0053834	99	99	N/A	(ATTT)27__3806_bp__(TC)23
								FBgn0042086	FBgn0050160	100	100	N/A	(G)17__4135_bp__(CTCA)17
								FBgn0262516	FBgn0261361	100	100	(ACAAA)16__4348_bp__(ATAC)21	(ACAAA)16__4348_bp__(ATAC)21
								FBgn0260434	FBgn0036905	100	100	(T)15__3324_bp__(GA)23	(T)15__3324_bp__(GA)23
								FBgn0261361	FBgn0262516	100	100	(ACAAA)16__4348_bp__(ATAC)21	(ACAAA)16__4348_bp__(ATAC)21
								FBgn0036905	FBgn0260434	100	100	(T)15__3324_bp__(GA)23	(T)15__3324_bp__(GA)23
								FBgn0013981	FBgn0053901	100	100	N/A	(TC)23__1206_bp__(ATTT)27
								FBgn0013981	FBgn0053873	100	100	N/A	(TC)25__986_bp__(ATTT)27
								FBgn0013981	FBgn0053871	100	100	N/A	(TC)25__986_bp__(ATTT)27
								FBgn0013981	FBgn0053887	100	100	N/A	(TC)23__1190_bp__(ATTT)27
								FBgn0013981	FBgn0053883	100	100	N/A	(TC)21__1192_bp__(ATTT)27
								FBgn0013981	FBgn0053907	100	100	N/A	(TC)25__1188_bp__(ATTT)27
								FBgn0013981	FBgn0053909	100	100	N/A	(TC)23__1206_bp__(ATTT)27
								FBgn0013981	FBgn0053893	100	100	N/A	(TC)19__1188_bp__(ATTT)27
								FBgn0013981	FBgn0053895	100	100	N/A	(TC)19__1188_bp__(ATTT)27
								FBgn0013981	FBgn0053897	100	100	N/A	(TC)19__1188_bp__(ATTT)27
								FBgn0013981	FBgn0053891	100	100	N/A	(TC)19__1188_bp__(ATTT)27
								FBgn0013981	FBgn0053885	100	100	N/A	(TC)23__1190_bp__(ATTT)27
								FBgn0013981	FBgn0053905	100	100	N/A	(TC)21__1192_bp__(ATTT)27
								FBgn0013981	FBgn0053875	100	100	N/A	(TC)25__986_bp__(ATTT)27
								FBgn0013981	FBgn0053877	99	99	N/A	(TC)23__1190_bp__(ATTT)27
								FBgn0013981	FBgn0053879	99	99	N/A	(TC)23__1190_bp__(ATTT)27
								FBgn0013981	FBgn0053881	99	99	N/A	(TC)23__1190_bp__(ATTT)27
								FBgn0013981	FBgn0053869	99	99	N/A	(TC)23__1190_bp__(ATTT)27
								FBgn0030882	FBgn0052495	100	100	(CTCAT)16__1338 bp__(TAT)16	(CTCAT)16__1338 bp__(TAT)16
								FBgn0052495	FBgn0030882	100	100	(CTCAT)16__1338 bp__(TAT)16	(CTCAT)16__1338 bp__(TAT)16
								FBgn0040028	FBgn0052820	100	100	(ACT)33__3867_bp__(AT)33	(ACT)30__3867_bp__(AT)33
								FBgn0053502	FBgn0052857	100	100	(AT)33__2164_bp__(ACT)30	(AT)33__2164_bp__(ACT)30
								FBgn0052820	FBgn0040028	100	100	(ACT)30__3867_bp__(AT)33	(ACT)33__3867_bp__(AT)33
								FBgn0052857	FBgn0053502	100	100	(AT)33__2164_bp__(ACT)30	(AT)33__2164_bp__(ACT)30
								FBgn0052819	FBgn0052820	100	100	N/A	(ACT)30__3867_bp__(AT)33
								FBgn0052819	FBgn0040028	100	100	N/A	(ACT)33__3867_bp__(AT)33
								FBgn0052500	FBgn0052857	100	100	N/A	(AT)33__2164_bp__(ACT)30
								FBgn0052500	FBgn0053502	100	100	N/A	(AT)33__2164_bp__(ACT)30
								FBgn0053909	FBgn0053889	100	100	(TC)23__1206_bp__(ATTT)27	N/A
								FBgn0053909	FBgn0053903	100	100	(TC)23__1206_bp__(ATTT)27	N/A
								FBgn0053909	FBgn0051611	100	100	(TC)23__1206_bp__(ATTT)27	N/A
								FBgn0053909	FBgn0053899	100	100	(TC)23__1206_bp__(ATTT)27	N/A
								FBgn0053909	FBgn0013981	100	100	(TC)23__1206_bp__(ATTT)27	N/A
								FBgn0051617	FBgn0053810	100	100	(ATTT)27__3808_bp__(TC)25	N/A
								FBgn0051617	FBgn0053864	100	100	(ATTT)27__3808_bp__(TC)25	N/A
								FBgn0051617	FBgn0053843	100	100	(ATTT)27__3808_bp__(TC)25	N/A
								FBgn0051617	FBgn0053807	100	100	(ATTT)27__3808_bp__(TC)25	N/A
								FBgn0051617	FBgn0053801	100	100	(ATTT)27__3808_bp__(TC)25	N/A
								FBgn0053804	FBgn0053864	100	100	(ATTT)27__3809_bp__(TC)25	N/A
								FBgn0053804	FBgn0053843	100	100	(ATTT)27__3809_bp__(TC)25	N/A
								FBgn0053804	FBgn0053807	100	100	(ATTT)27__3809_bp__(TC)25	N/A
								FBgn0053804	FBgn0053801	100	100	(ATTT)27__3809_bp__(TC)25	N/A
								FBgn0053804	FBgn0053810	100	100	(ATTT)27__3809_bp__(TC)25	N/A
								FBgn0053907	FBgn0053889	100	100	(TC)25__1188_bp__(ATTT)27	N/A
								FBgn0053907	FBgn0053903	100	100	(TC)25__1188_bp__(ATTT)27	N/A
								FBgn0053907	FBgn0051611	100	100	(TC)25__1188_bp__(ATTT)27	N/A
								FBgn0053907	FBgn0053899	100	100	(TC)25__1188_bp__(ATTT)27	N/A
								FBgn0053907	FBgn0013981	100	100	(TC)25__1188_bp__(ATTT)27	N/A
								FBgn0053905	FBgn0053899	100	100	(TC)21__1192_bp__(ATTT)27	N/A
								FBgn0053905	FBgn0053889	100	100	(TC)21__1192_bp__(ATTT)27	N/A
								FBgn0053905	FBgn0053903	100	100	(TC)21__1192_bp__(ATTT)27	N/A
								FBgn0053905	FBgn0051611	100	100	(TC)21__1192_bp__(ATTT)27	N/A
								FBgn0053905	FBgn0013981	100	100	(TC)21__1192_bp__(ATTT)27	N/A
								FBgn0053813	FBgn0053810	100	100	(ATTT)27__3808_bp__(TC)23	N/A
								FBgn0053813	FBgn0053864	100	100	(ATTT)27__3808_bp__(TC)23	N/A
								FBgn0053813	FBgn0053843	100	100	(ATTT)27__3808_bp__(TC)23	N/A
								FBgn0053813	FBgn0053807	100	100	(ATTT)27__3808_bp__(TC)23	N/A
								FBgn0053813	FBgn0053801	100	100	(ATTT)27__3808_bp__(TC)23	N/A
								FBgn0053901	FBgn0053889	100	100	(TC)23__1206_bp__(ATTT)27	N/A
								FBgn0053901	FBgn0053903	100	100	(TC)23__1206_bp__(ATTT)27	N/A
								FBgn0053901	FBgn0051611	100	100	(TC)23__1206_bp__(ATTT)27	N/A
								FBgn0053901	FBgn0053899	100	100	(TC)23__1206_bp__(ATTT)27	N/A
								FBgn0053901	FBgn0013981	100	100	(TC)23__1206_bp__(ATTT)27	N/A
								FBgn0053816	FBgn0053810	100	100	(ATTT)27__3809_bp__(TC)19	N/A
								FBgn0053816	FBgn0053864	100	100	(ATTT)27__3809_bp__(TC)19	N/A
								FBgn0053816	FBgn0053843	100	100	(ATTT)27__3809_bp__(TC)19	N/A
								FBgn0053816	FBgn0053807	100	100	(ATTT)27__3809_bp__(TC)19	N/A
								FBgn0053816	FBgn0053801	100	100	(ATTT)27__3809_bp__(TC)19	N/A
								FBgn0053819	FBgn0053810	100	100	(ATTT)27__3809_bp__(TC)19	N/A
								FBgn0053819	FBgn0053864	100	100	(ATTT)27__3809_bp__(TC)19	N/A
								FBgn0053819	FBgn0053843	100	100	(ATTT)27__3809_bp__(TC)19	N/A
								FBgn0053819	FBgn0053807	100	100	(ATTT)27__3809_bp__(TC)19	N/A
								FBgn0053819	FBgn0053801	100	100	(ATTT)27__3809_bp__(TC)19	N/A
								FBgn0053897	FBgn0053889	100	100	(TC)19__1188_bp__(ATTT)27	N/A
								FBgn0053897	FBgn0053903	100	100	(TC)19__1188_bp__(ATTT)27	N/A
								FBgn0053897	FBgn0051611	100	100	(TC)19__1188_bp__(ATTT)27	N/A
								FBgn0053897	FBgn0053899	100	100	(TC)19__1188_bp__(ATTT)27	N/A
								FBgn0053897	FBgn0013981	100	100	(TC)19__1188_bp__(ATTT)27	N/A
								FBgn0053822	FBgn0053810	100	100	(ATTT)27__3811_bp__(TC)19	N/A
								FBgn0053822	FBgn0053864	100	100	(ATTT)27__3811_bp__(TC)19	N/A
								FBgn0053822	FBgn0053843	100	100	(ATTT)27__3811_bp__(TC)19	N/A
								FBgn0053822	FBgn0053807	100	100	(ATTT)27__3811_bp__(TC)19	N/A
								FBgn0053822	FBgn0053801	100	100	(ATTT)27__3811_bp__(TC)19	N/A
								FBgn0053895	FBgn0053899	100	100	(TC)19__1188_bp__(ATTT)27	N/A
								FBgn0053895	FBgn0053889	100	100	(TC)19__1188_bp__(ATTT)27	N/A
								FBgn0053895	FBgn0053903	100	100	(TC)19__1188_bp__(ATTT)27	N/A
								FBgn0053895	FBgn0051611	100	100	(TC)19__1188_bp__(ATTT)27	N/A
								FBgn0053895	FBgn0013981	100	100	(TC)19__1188_bp__(ATTT)27	N/A
								FBgn0053825	FBgn0053810	100	100	(ATTT)27__3811_bp__(TC)19	N/A
								FBgn0053825	FBgn0053864	100	100	(ATTT)27__3811_bp__(TC)19	N/A
								FBgn0053825	FBgn0053843	100	100	(ATTT)27__3811_bp__(TC)19	N/A
								FBgn0053825	FBgn0053807	100	100	(ATTT)27__3811_bp__(TC)19	N/A
								FBgn0053825	FBgn0053801	100	100	(ATTT)27__3811_bp__(TC)19	N/A
								FBgn0053893	FBgn0053899	100	100	(TC)19__1188_bp__(ATTT)27	N/A
								FBgn0053893	FBgn0053889	100	100	(TC)19__1188_bp__(ATTT)27	N/A
								FBgn0053893	FBgn0053903	100	100	(TC)19__1188_bp__(ATTT)27	N/A
								FBgn0053893	FBgn0051611	100	100	(TC)19__1188_bp__(ATTT)27	N/A
								FBgn0053893	FBgn0013981	100	100	(TC)19__1188_bp__(ATTT)27	N/A
								FBgn0053828	FBgn0053810	100	100	(ATTT)27__3811_bp__(TC)19	N/A
								FBgn0053828	FBgn0053864	100	100	(ATTT)27__3811_bp__(TC)19	N/A
								FBgn0053828	FBgn0053843	100	100	(ATTT)27__3811_bp__(TC)19	N/A
								FBgn0053828	FBgn0053807	100	100	(ATTT)27__3811_bp__(TC)19	N/A
								FBgn0053828	FBgn0053801	100	100	(ATTT)27__3811_bp__(TC)19	N/A
								FBgn0053891	FBgn0053889	100	100	(TC)19__1188_bp__(ATTT)27	N/A
								FBgn0053891	FBgn0053903	100	100	(TC)19__1188_bp__(ATTT)27	N/A
								FBgn0053891	FBgn0051611	100	100	(TC)19__1188_bp__(ATTT)27	N/A
								FBgn0053891	FBgn0053899	100	100	(TC)19__1188_bp__(ATTT)27	N/A
								FBgn0053891	FBgn0013981	100	100	(TC)19__1188_bp__(ATTT)27	N/A
								FBgn0053831	FBgn0053810	100	100	(ATTT)27__3811_bp__(TC)21	N/A
								FBgn0053831	FBgn0053864	100	100	(ATTT)27__3811_bp__(TC)21	N/A
								FBgn0053831	FBgn0053843	100	100	(ATTT)27__3811_bp__(TC)21	N/A
								FBgn0053831	FBgn0053807	100	100	(ATTT)27__3811_bp__(TC)21	N/A
								FBgn0053831	FBgn0053801	100	100	(ATTT)27__3811_bp__(TC)21	N/A
								FBgn0053834	FBgn0053864	99	99	(ATTT)27__3806_bp__(TC)23	N/A
								FBgn0053834	FBgn0053843	99	99	(ATTT)27__3806_bp__(TC)23	N/A
								FBgn0053834	FBgn0053807	98	98	(ATTT)27__3806_bp__(TC)23	N/A
								FBgn0053834	FBgn0053801	98	98	(ATTT)27__3806_bp__(TC)23	N/A
								FBgn0053834	FBgn0053810	99	99	(ATTT)27__3806_bp__(TC)23	N/A
								FBgn0053887	FBgn0053889	100	100	(TC)23__1190_bp__(ATTT)27	N/A
								FBgn0053887	FBgn0053903	100	100	(TC)23__1190_bp__(ATTT)27	N/A
								FBgn0053887	FBgn0051611	100	100	(TC)23__1190_bp__(ATTT)27	N/A
								FBgn0053887	FBgn0053899	100	100	(TC)23__1190_bp__(ATTT)27	N/A
								FBgn0053887	FBgn0013981	100	100	(TC)23__1190_bp__(ATTT)27	N/A
								FBgn0053837	FBgn0053864	100	100	(ATTT)27__3807_bp__(TC)23	N/A
								FBgn0053837	FBgn0053843	100	100	(ATTT)27__3807_bp__(TC)23	N/A
								FBgn0053837	FBgn0053807	100	100	(ATTT)27__3807_bp__(TC)23	N/A
								FBgn0053837	FBgn0053801	100	100	(ATTT)27__3807_bp__(TC)23	N/A
								FBgn0053837	FBgn0053810	100	100	(ATTT)27__3807_bp__(TC)23	N/A
								FBgn0053885	FBgn0053899	100	100	(TC)23__1190_bp__(ATTT)27	N/A
								FBgn0053885	FBgn0053889	100	100	(TC)23__1190_bp__(ATTT)27	N/A
								FBgn0053885	FBgn0053903	100	100	(TC)23__1190_bp__(ATTT)27	N/A
								FBgn0053885	FBgn0051611	100	100	(TC)23__1190_bp__(ATTT)27	N/A
								FBgn0053885	FBgn0013981	100	100	(TC)23__1190_bp__(ATTT)27	N/A
								FBgn0053840	FBgn0053864	100	100	(ATTT)27__3809_bp__(TC)21	N/A
								FBgn0053840	FBgn0053843	100	100	(ATTT)27__3809_bp__(TC)21	N/A
								FBgn0053840	FBgn0053807	100	100	(ATTT)27__3809_bp__(TC)21	N/A
								FBgn0053840	FBgn0053801	100	100	(ATTT)27__3809_bp__(TC)21	N/A
								FBgn0053840	FBgn0053810	100	100	(ATTT)27__3809_bp__(TC)21	N/A
								FBgn0053883	FBgn0053889	100	100	(TC)21__1192_bp__(ATTT)27	N/A
								FBgn0053883	FBgn0053903	100	100	(TC)21__1192_bp__(ATTT)27	N/A
								FBgn0053883	FBgn0051611	100	100	(TC)21__1192_bp__(ATTT)27	N/A
								FBgn0053883	FBgn0053899	100	100	(TC)21__1192_bp__(ATTT)27	N/A
								FBgn0053883	FBgn0013981	100	100	(TC)21__1192_bp__(ATTT)27	N/A
								FBgn0053881	FBgn0053889	99	99	(TC)23__1190_bp__(ATTT)27	N/A
								FBgn0053881	FBgn0053903	99	99	(TC)23__1190_bp__(ATTT)27	N/A
								FBgn0053881	FBgn0051611	99	99	(TC)23__1190_bp__(ATTT)27	N/A
								FBgn0053881	FBgn0053899	99	99	(TC)23__1190_bp__(ATTT)27	N/A
								FBgn0053881	FBgn0013981	99	99	(TC)23__1190_bp__(ATTT)27	N/A
								FBgn0053846	FBgn0053864	100	100	(ATTT)27__3807_bp__(TC)23	N/A
								FBgn0053846	FBgn0053843	100	100	(ATTT)27__3807_bp__(TC)23	N/A
								FBgn0053846	FBgn0053807	100	100	(ATTT)27__3807_bp__(TC)23	N/A
								FBgn0053846	FBgn0053801	100	100	(ATTT)27__3807_bp__(TC)23	N/A
								FBgn0053846	FBgn0053810	100	100	(ATTT)27__3807_bp__(TC)23	N/A
								FBgn0053879	FBgn0053889	99	99	(TC)23__1190_bp__(ATTT)27	N/A
								FBgn0053879	FBgn0053903	99	99	(TC)23__1190_bp__(ATTT)27	N/A
								FBgn0053879	FBgn0051611	99	99	(TC)23__1190_bp__(ATTT)27	N/A
								FBgn0053879	FBgn0053899	99	99	(TC)23__1190_bp__(ATTT)27	N/A
								FBgn0053879	FBgn0013981	99	99	(TC)23__1190_bp__(ATTT)27	N/A
								FBgn0053849	FBgn0053864	100	100	(ATTT)27__3806_bp__(TC)23	N/A
								FBgn0053849	FBgn0053843	100	100	(ATTT)27__3806_bp__(TC)23	N/A
								FBgn0053849	FBgn0053807	100	100	(ATTT)27__3806_bp__(TC)23	N/A
								FBgn0053849	FBgn0053801	100	100	(ATTT)27__3806_bp__(TC)23	N/A
								FBgn0053849	FBgn0053810	100	100	(ATTT)27__3806_bp__(TC)23	N/A
								FBgn0053877	FBgn0053889	99	99	(TC)23__1190_bp__(ATTT)27	N/A
								FBgn0053877	FBgn0053903	99	99	(TC)23__1190_bp__(ATTT)27	N/A
								FBgn0053877	FBgn0051611	99	99	(TC)23__1190_bp__(ATTT)27	N/A
								FBgn0053877	FBgn0053899	99	99	(TC)23__1190_bp__(ATTT)27	N/A
								FBgn0053877	FBgn0013981	99	99	(TC)23__1190_bp__(ATTT)27	N/A
								FBgn0053852	FBgn0053864	100	100	(ATTT)27__3807_bp__(TC)25	N/A
								FBgn0053852	FBgn0053843	100	100	(ATTT)27__3807_bp__(TC)25	N/A
								FBgn0053852	FBgn0053807	100	100	(ATTT)27__3807_bp__(TC)25	N/A
								FBgn0053852	FBgn0053801	100	100	(ATTT)27__3807_bp__(TC)25	N/A
								FBgn0053852	FBgn0053810	100	100	(ATTT)27__3807_bp__(TC)25	N/A
								FBgn0053875	FBgn0053899	100	100	(TC)25__986_bp__(ATTT)27	N/A
								FBgn0053875	FBgn0053889	100	100	(TC)25__986_bp__(ATTT)27	N/A
								FBgn0053875	FBgn0053903	100	100	(TC)25__986_bp__(ATTT)27	N/A
								FBgn0053875	FBgn0051611	100	100	(TC)25__986_bp__(ATTT)27	N/A
								FBgn0053875	FBgn0013981	100	100	(TC)25__986_bp__(ATTT)27	N/A
								FBgn0053855	FBgn0053810	100	100	(ATTT)27__3807_bp__(TC)25	N/A
								FBgn0053855	FBgn0053864	100	100	(ATTT)27__3807_bp__(TC)25	N/A
								FBgn0053855	FBgn0053843	100	100	(ATTT)27__3807_bp__(TC)25	N/A
								FBgn0053855	FBgn0053807	99	99	(ATTT)27__3807_bp__(TC)25	N/A
								FBgn0053855	FBgn0053801	99	99	(ATTT)27__3807_bp__(TC)25	N/A
								FBgn0053873	FBgn0053889	100	100	(TC)25__986_bp__(ATTT)27	N/A
								FBgn0053873	FBgn0053903	100	100	(TC)25__986_bp__(ATTT)27	N/A
								FBgn0053873	FBgn0051611	100	100	(TC)25__986_bp__(ATTT)27	N/A
								FBgn0053873	FBgn0053899	100	100	(TC)25__986_bp__(ATTT)27	N/A
								FBgn0053873	FBgn0013981	100	100	(TC)25__986_bp__(ATTT)27	N/A
								FBgn0053858	FBgn0053810	100	100	(ATTT)27__3807_bp__(TC)25	N/A
								FBgn0053858	FBgn0053864	100	100	(ATTT)27__3807_bp__(TC)25	N/A
								FBgn0053858	FBgn0053843	100	100	(ATTT)27__3807_bp__(TC)25	N/A
								FBgn0053858	FBgn0053807	99	99	(ATTT)27__3807_bp__(TC)25	N/A
								FBgn0053858	FBgn0053801	99	99	(ATTT)27__3807_bp__(TC)25	N/A
								FBgn0053871	FBgn0053889	100	100	(TC)25__986_bp__(ATTT)27	N/A
								FBgn0053871	FBgn0053903	100	100	(TC)25__986_bp__(ATTT)27	N/A
								FBgn0053871	FBgn0051611	100	100	(TC)25__986_bp__(ATTT)27	N/A
								FBgn0053871	FBgn0053899	100	100	(TC)25__986_bp__(ATTT)27	N/A
								FBgn0053871	FBgn0013981	100	100	(TC)25__986_bp__(ATTT)27	N/A
								FBgn0053861	FBgn0053810	100	100	(ATTT)27__3807_bp__(TC)23	N/A
								FBgn0053861	FBgn0053864	100	100	(ATTT)27__3807_bp__(TC)23	N/A
								FBgn0053861	FBgn0053843	100	100	(ATTT)27__3807_bp__(TC)23	N/A
								FBgn0053861	FBgn0053807	99	99	(ATTT)27__3807_bp__(TC)23	N/A
								FBgn0053861	FBgn0053801	99	99	(ATTT)27__3807_bp__(TC)23	N/A
								FBgn0053869	FBgn0053889	99	99	(TC)23__1190_bp__(ATTT)27	N/A
								FBgn0053869	FBgn0053903	99	99	(TC)23__1190_bp__(ATTT)27	N/A
								FBgn0053869	FBgn0051611	99	99	(TC)23__1190_bp__(ATTT)27	N/A
								FBgn0053869	FBgn0053899	99	99	(TC)23__1190_bp__(ATTT)27	N/A
								FBgn0053869	FBgn0013981	99	99	(TC)23__1190_bp__(ATTT)27	N/A
								FBgn0050160	FBgn0042086	100	100	(G)17__4135_bp__(CTCA)17	N/A
								FBgn0040028	FBgn0052819	100	100	(ACT)33__3867_bp__(AT)33	N/A
								FBgn0053502	FBgn0052500	100	100	(AT)33__2164_bp__(ACT)30	N/A
								FBgn0052820	FBgn0052819	100	100	(ACT)30__3867_bp__(AT)33	N/A
								FBgn0052857	FBgn0052500	100	100	(AT)33__2164_bp__(ACT)30	N/A
